# Supplementary material for: Cytotoxic CD8+ Temra cells show loss of chromatin accessibility at genes associated with T cell activation
Source: Front Immunol. 2024 Feb 2;15:1285798. doi: 10.3389/fimmu.2024.1285798 (PMC10870784; doi:10.3389/fimmu.2024.1285798)
Supplement: Supplementary Table 6 — List of antibodies used in flow cytometry experiments. [file DataSheet_1.csv]

Chrom	Start	End	Name	Score	Strand	Conc	Conc_temra	Conc_memory	Fold	p-value	FDR	annotation	geneChr	geneStart	geneEnd	geneLength	geneStrand	transcriptId	distanceToTSS	geneName	geneId
chr3	25460530	25461509	DiffBind	0	.	6,32	7,06	3,6	3,46	4,75E-18	1,82E-15	Promoter (2-3kb)	3	25458310	25597932	139623	1	ENST00000458646.1	2221	RARB	ENSG00000077092.19
chr8	24444309	24444648	DiffBind	0	.	3,53	4,26	1	3,26	2,72E-10	1,71E-08	Intron (ENST00000441335.6/ENSG00000069206.15, intron 2 of 5)	8	24441084	24509548	68465	1	ENST00000380789.5	3226	ADAM7	ENSG00000069206.15
chr8	24439617	24439835	DiffBind	0	.	2,61	3,32	0,14	3,19	1,07E-09	5,80E-08	Promoter (1-2kb)	8	24440930	24467647	26718	1	ENST00000441335.6	-1095	ADAM7	ENSG00000069206.15
chr8	24271840	24272458	DiffBind	0	.	4,9	5,61	2,46	3,15	6,56E-12	6,36E-10	Distal Intergenic	8	24294069	24311427	17359	1	ENST00000523379.5	-21611	ADAM28	ENSG00000042980.13
chr9	16421785	16422008	DiffBind	0	.	1,96	2,66	-0,38	3,03	3,36E-09	1,62E-07	Intron (ENST00000380672.9/ENSG00000173068.18, intron 6 of 6)	9	16203948	16410990	207043	2	ENST00000648575.1	-10796	C9orf92	ENSG00000205549.10
chr3	143236337	143236916	DiffBind	0	.	3,48	4,18	1,17	3,02	2,45E-10	1,56E-08	Distal Intergenic	3	143176327	143177617	1291	1	ENST00000493219.2	60011	PBX2P1	ENSG00000244171.4
chr3	143235740	143236067	DiffBind	0	.	3,15	3,85	0,87	2,97	2,35E-11	1,94E-09	Distal Intergenic	3	143176327	143177617	1291	1	ENST00000493219.2	59414	PBX2P1	ENSG00000244171.4
chr19	54803346	54803867	DiffBind	0	.	3,76	4,46	1,51	2,94	3,70E-14	5,91E-12	Promoter (<=1kb)	19	54803535	54814516	10982	1	ENST00000396284.6	0	KIR2DL4	ENSG00000189013.14
chr10	7000056	7000429	DiffBind	0	.	4,24	4,93	2,03	2,91	1,32E-07	4,36E-06	Intron (ENST00000664549.1/ENSG00000287277.1, intron 2 of 4)	10	6859213	6987726	128514	2	ENST00000652889.1	-12331	AL392086.3	ENSG00000287277.1
chr4	139841540	139841876	DiffBind	0	.	3,29	3,99	1,08	2,91	1,97E-08	7,93E-07	Intron (ENST00000509479.6/ENSG00000196782.12, intron 2 of 4)	4	139794125	139794433	309	2	ENST00000516424.1	-47108	RN7SKP253	ENSG00000252233.1
chr7	74231320	74231638	DiffBind	0	.	2,57	3,26	0,36	2,9	4,11E-09	1,95E-07	3' UTR	7	74231774	74240007	8234	2	ENST00000485545.5	8369	RFC2	ENSG00000049541.11
chr3	143280952	143281392	DiffBind	0	.	3,12	3,8	0,95	2,86	1,24E-08	5,25E-07	Intron (ENST00000316549.11/ENSG00000181804.15, intron 14 of 15)	3	143313067	143314429	1363	2	ENST00000491347.1	33037	AC131210.1	ENSG00000240888.1
chr3	3589664	3590122	DiffBind	0	.	3,26	3,95	1,11	2,84	7,63E-08	2,70E-06	Intron (ENST00000420000.6/ENSG00000223727.6, intron 2 of 4)	3	3250687	3627296	376610	2	ENST00000420000.6	37174	AC034195.1	ENSG00000223727.6
chr19	54694704	54694978	DiffBind	0	.	3,22	3,91	1,09	2,82	2,06E-10	1,33E-08	Promoter (1-2kb)	19	54696604	54700905	4302	1	ENST00000444199.1	-1626	LILRP1	ENSG00000186152.6
chr7	139874097	139874292	DiffBind	0	.	1,82	2,5	-0,28	2,79	1,25E-07	4,14E-06	Intron (ENST00000425687.5/ENSG00000059377.18, intron 4 of 14)	7	139829302	139936235	106934	1	ENST00000414041.2	44796	TBXAS1	ENSG00000059377.18
chr1	15080478	15080637	DiffBind	0	.	2,1	2,78	0	2,78	1,85E-08	7,52E-07	Intron (ENST00000636203.1/ENSG00000189337.17, intron 10 of 16)	1	15111869	15152458	40590	2	ENST00000404665.4	71821	TMEM51-AS1	ENSG00000175147.13
chr8	55871566	55871826	DiffBind	0	.	3,25	3,93	1,15	2,78	2,27E-12	2,49E-10	Distal Intergenic	8	55879835	56014168	134334	1	ENST00000520220.6	-8009	LYN	ENSG00000254087.8
chr3	112116147	112116897	DiffBind	0	.	4,35	5,02	2,32	2,7	6,34E-15	1,21E-12	3' UTR	3	112112801	112112898	98	1	ENST00000385205.1	3347	MIR567	ENSG00000207940.1
chr2	67689331	67689458	DiffBind	0	.	1,66	2,33	-0,36	2,69	8,70E-08	3,02E-06	Distal Intergenic	2	67565604	67684077	118474	2	ENST00000419809.1	-5255	AC007422.1	ENSG00000235495.1
chr1	63892985	63893353	DiffBind	0	.	3,92	4,58	1,9	2,68	2,74E-11	2,22E-09	Intron (ENST00000371079.6/ENSG00000185483.12, intron 1 of 8)	1	63843196	63843685	490	2	ENST00000440942.1	-49301	CFL1P3	ENSG00000228056.3
chr4	1949085	1949328	DiffBind	0	.	2,59	3,25	0,57	2,68	1,91E-08	7,74E-07	Promoter (2-3kb)	4	1952105	1956158	4054	1	ENST00000505643.5	-2777	NSD2	ENSG00000109685.19
chr10	7243164	7243495	DiffBind	0	.	4,15	4,82	2,14	2,67	1,68E-12	1,93E-10	Intron (ENST00000361972.8/ENSG00000198879.12, intron 9 of 20)	10	7295106	7295290	185	2	ENST00000421389.1	51795	COX6CP17	ENSG00000235141.1
chr11	100684196	100684518	DiffBind	0	.	2,87	3,54	0,86	2,67	1,59E-09	8,34E-08	Promoter (2-3kb)	11	100687288	100993941	306654	1	ENST00000298815.13	-2770	ARHGAP42	ENSG00000165895.19
chr19	54905880	54906228	DiffBind	0	.	4,67	5,34	2,67	2,67	3,70E-11	2,85E-09	Promoter (<=1kb)	19	54906148	54913073	6926	1	ENST00000291890.9	0	NCR1	ENSG00000189430.13
chr13	80462118	80462376	DiffBind	0	.	3,31	3,98	1,32	2,65	3,59E-12	3,74E-10	Distal Intergenic	13	80369426	80369534	109	2	ENST00000365528.1	-92585	RNU6-61P	ENSG00000202398.1
chr15	65382104	65382391	DiffBind	0	.	3,4	4,07	1,42	2,65	0,0000003	8,95E-06	3' UTR	15	65381487	65385770	4284	2	ENST00000558048.5	3379	IGDCC4	ENSG00000103742.12
chr15	69499528	69499810	DiffBind	0	.	3,62	4,28	1,65	2,63	1,82E-11	1,56E-09	Intron (ENST00000668790.1/ENSG00000245750.10, intron 3 of 6)	15	69525805	69571434	45630	1	ENST00000653708.1	-25995	DRAIC	ENSG00000245750.10
chr7	139820116	139820534	DiffBind	0	.	3,31	3,97	1,34	2,63	4,37E-07	1,24E-05	Intron (ENST00000425687.5/ENSG00000059377.18, intron 3 of 14)	7	139829153	140020323	191171	1	ENST00000652056.1	-8619	TBXAS1	ENSG00000059377.18
chr7	66790261	66790613	DiffBind	0	.	3,02	3,68	1,07	2,61	5,72E-05	0,000828	Intron (ENST00000503687.2/ENSG00000284461.2, intron 7 of 12)	7	66797372	66808064	10693	1	ENST00000461017.1	-6759	RABGEF1	ENSG00000154710.18
chr11	8779241	8779475	DiffBind	0	.	2,71	3,37	0,77	2,6	3,36E-09	1,62E-07	Promoter (2-3kb)	11	8730981	8776679	45699	2	ENST00000533016.1	-2563	DENND2B	ENSG00000166444.19
chr1	15065891	15066091	DiffBind	0	.	2,39	3,05	0,46	2,59	1,46E-08	6,08E-07	3' UTR	1	15111869	15152458	40590	2	ENST00000404665.4	86367	TMEM51-AS1	ENSG00000175147.13
chr2	179302707	179303219	DiffBind	0	.	4,04	4,69	2,1	2,59	1,01E-11	9,39E-10	Distal Intergenic	2	179273831	179285707	11877	1	ENST00000419129.1	28877	AC093911.1	ENSG00000237477.1
chr9	16417189	16417407	DiffBind	0	.	2,24	2,9	0,31	2,59	6,55E-08	2,34E-06	3' UTR	9	16203948	16410990	207043	2	ENST00000648575.1	-6200	C9orf92	ENSG00000205549.10
chr5	112533067	112533264	DiffBind	0	.	2,63	3,29	0,71	2,58	2,47E-08	9,73E-07	Distal Intergenic	5	112546973	112547505	533	1	ENST00000514243.1	-13709	AC137549.1	ENSG00000251014.1
chr11	100681131	100681468	DiffBind	0	.	4,14	4,79	2,22	2,57	3,06E-11	2,44E-09	Downstream (2-3kb)	11	100687288	100993941	306654	1	ENST00000298815.13	-5820	ARHGAP42	ENSG00000165895.19
chr12	124423816	124424421	DiffBind	0	.	4,93	5,59	3,03	2,56	2,25E-10	1,44E-08	Promoter (1-2kb)	12	124324416	124422554	98139	2	ENST00000404121.6	-1263	NCOR2	ENSG00000196498.13
chr3	25265360	25265648	DiffBind	0	.	2,19	2,83	0,33	2,51	4,88E-08	1,80E-06	Intron (ENST00000383772.8/ENSG00000077092.19, intron 1 of 7)	3	25324174	25324659	486	1	ENST00000424759.1	-58526	CFL1P7	ENSG00000213877.3
chr13	48707383	48707748	DiffBind	0	.	4,29	4,94	2,44	2,5	4,55E-17	1,43E-14	Promoter (<=1kb)	13	48706555	48711226	4672	1	ENST00000282018.4	829	CYSLTR2	ENSG00000152207.7
chr3	3573420	3573648	DiffBind	0	.	2,38	3,02	0,53	2,5	2,26E-08	8,98E-07	Intron (ENST00000420000.6/ENSG00000223727.6, intron 2 of 4)	3	3250687	3627296	376610	2	ENST00000420000.6	53648	AC034195.1	ENSG00000223727.6
chr1	84371064	84371346	DiffBind	0	.	3,15	3,8	1,31	2,49	5,12E-09	2,36E-07	Promoter (<=1kb)	1	84363706	84370400	6695	2	ENST00000640983.1	-665	UOX	ENSG00000240520.6
chr8	125731424	125731613	DiffBind	0	.	2,3	2,95	0,45	2,49	5,80E-09	2,65E-07	Intron (ENST00000651999.1/ENSG00000286122.1, intron 5 of 7)	8	125749055	125750241	1187	2	ENST00000518339.1	18628	AC016074.1	ENSG00000253470.1
chr8	24371378	24371580	DiffBind	0	.	2,44	3,08	0,59	2,49	4,34E-06	9,18E-05	Intron (ENST00000518988.5/ENSG00000253535.5, intron 1 of 3)	8	24384285	24406013	21729	1	ENST00000256412.8	-12705	ADAMDEC1	ENSG00000134028.14
chr12	79019511	79020640	DiffBind	0	.	5,11	5,75	3,3	2,46	2,15E-12	2,37E-10	Intron (ENST00000393240.7/ENSG00000067715.14, intron 3 of 11)	12	79045631	79450294	404664	1	ENST00000552744.5	-24991	SYT1	ENSG00000067715.14
chr5	112532808	112532913	DiffBind	0	.	1,49	2,13	-0,33	2,46	2,19E-06	5,04E-05	Distal Intergenic	5	112546973	112547505	533	1	ENST00000514243.1	-14060	AC137549.1	ENSG00000251014.1
chr8	24370791	24370974	DiffBind	0	.	1,66	2,3	-0,15	2,45	1,16E-06	2,87E-05	Intron (ENST00000518988.5/ENSG00000253535.5, intron 1 of 3)	8	24384285	24406013	21729	1	ENST00000256412.8	-13311	ADAMDEC1	ENSG00000134028.14
chr8	27521752	27521976	DiffBind	0	.	2,07	2,71	0,31	2,4	9,26E-07	2,36E-05	Intron (ENST00000520623.5/ENSG00000120915.14, intron 10 of 13)	8	27515463	27522487	7025	1	ENST00000523326.1	6290	EPHX2	ENSG00000120915.14
chr2	212031893	212032406	DiffBind	0	.	4,34	4,97	2,59	2,39	2,32E-08	9,18E-07	Intron (ENST00000402597.6/ENSG00000178568.15, intron 1 of 25)	2	211725152	211960762	235611	2	ENST00000484474.1	-71132	ERBB4	ENSG00000178568.15
chr5	176674911	176675141	DiffBind	0	.	2,4	3,03	0,66	2,37	1,36E-07	4,47E-06	Distal Intergenic	5	176647620	176657056	9437	1	ENST00000507471.1	27292	TSPAN17	ENSG00000048140.18
chr2	68121089	68121710	DiffBind	0	.	4,79	5,42	3,06	2,36	1,94E-11	1,65E-09	Downstream (1-2kb)	2	68125265	68125747	483	1	ENST00000428093.1	-3555	PPIAP64	ENSG00000236259.1
chr5	112520482	112520755	DiffBind	0	.	3,45	4,08	1,72	2,36	6,98E-10	3,97E-08	Distal Intergenic	5	112546973	112547505	533	1	ENST00000514243.1	-26218	AC137549.1	ENSG00000251014.1
chr8	24387355	24387932	DiffBind	0	.	4,47	5,1	2,73	2,36	9,50E-10	5,25E-08	Promoter (<=1kb)	8	24295814	24387515	91702	2	ENST00000518988.5	0	AC120193.1	ENSG00000253535.5
chr20	21232777	21233166	DiffBind	0	.	3,42	4,04	1,7	2,35	3,13E-07	9,30E-06	Exon (ENST00000619574.4/ENSG00000088970.16, exon 9 of 11)	20	21226140	21232914	6775	1	ENST00000441136.1	6638	KIZ	ENSG00000088970.16
chr14	51596527	51596836	DiffBind	0	.	4,01	4,64	2,31	2,33	3,84E-10	2,31E-08	Intron (ENST00000556137.5/ENSG00000139926.16, intron 3 of 3)	14	51546629	51599920	53292	2	ENST00000557625.1	3084	FRMD6-AS2	ENSG00000258537.5
chr9	7121008	7121664	DiffBind	0	.	5,94	6,57	4,24	2,33	2,68E-15	5,56E-13	Intron (ENST00000381306.7/ENSG00000107077.19, intron 18 of 20)	9	7127907	7169884	41978	1	ENST00000466673.1	-6243	KDM4C	ENSG00000107077.19
chr5	147713631	147714233	DiffBind	0	.	4,08	4,71	2,39	2,32	5,20E-11	3,82E-09	Intron (ENST00000616793.5/ENSG00000176049.16, intron 1 of 21)	5	147725551	147728464	2914	1	ENST00000662767.1	-11318	AC011370.1	ENSG00000287630.1
chr8	85175185	85175466	DiffBind	0	.	4,19	4,81	2,49	2,32	1,30E-11	1,17E-09	Promoter (1-2kb)	8	85172077	85177041	4965	2	ENST00000562577.1	1575	AC011773.4	ENSG00000260493.1
chr9	16867935	16868090	DiffBind	0	.	2,7	3,32	1	2,32	1,20E-07	0,000004	Promoter (<=1kb)	9	16437076	16868170	431095	2	ENST00000380666.6	80	BNC2	ENSG00000173068.18
chr11	100687712	100688049	DiffBind	0	.	3,17	3,79	1,48	2,31	1,47E-09	7,75E-08	Promoter (<=1kb)	11	100684162	100687955	3794	2	ENST00000501397.1	0	ARHGAP42-AS1	ENSG00000248027.1
chr6	125264571	125264849	DiffBind	0	.	3,48	4,1	1,8	2,3	7,40E-07	1,94E-05	Intron (ENST00000608456.5/ENSG00000111906.18, intron 2 of 4)	6	125268087	125274828	6742	1	ENST00000661181.1	-3238	AL121938.1	ENSG00000286299.1
chr15	69509108	69509474	DiffBind	0	.	3,96	4,58	2,29	2,29	1,52E-09	8,01E-08	Intron (ENST00000668790.1/ENSG00000245750.10, intron 3 of 6)	15	69525805	69571434	45630	1	ENST00000653708.1	-16331	DRAIC	ENSG00000245750.10
chr4	152957473	152957785	DiffBind	0	.	3,98	4,59	2,33	2,27	2,37E-11	1,95E-09	Intron (ENST00000511601.5/ENSG00000137460.9, intron 4 of 11)	4	152934516	152936761	2246	2	ENST00000653733.1	-20713	AC093599.2	ENSG00000287642.1
chr10	125146786	125147036	DiffBind	0	.	2,02	2,64	0,37	2,26	2,25E-06	5,17E-05	Intron (ENST00000337195.9/ENSG00000175029.17, intron 1 of 10)	10	125100587	125138250	37664	2	ENST00000530930.1	-8537	CTBP2	ENSG00000175029.17
chr8	133770878	133771050	DiffBind	0	.	2,75	3,37	1,11	2,26	5,57E-10	3,23E-08	Promoter (<=1kb)	8	133771409	133814537	43129	1	ENST00000517695.1	-359	AC133634.1	ENSG00000253561.1
chr9	16879447	16879691	DiffBind	0	.	3,63	4,24	1,99	2,26	1,88E-09	9,65E-08	Distal Intergenic	9	16552580	16870843	318264	2	ENST00000486514.5	-8605	BNC2	ENSG00000173068.18
chr8	24367121	24367701	DiffBind	0	.	4,54	5,16	2,91	2,25	1,66E-09	8,63E-08	Intron (ENST00000518988.5/ENSG00000253535.5, intron 1 of 3)	8	24384285	24406013	21729	1	ENST00000256412.8	-16584	ADAMDEC1	ENSG00000134028.14
chr6	170444200	170444466	DiffBind	0	.	2,97	3,58	1,34	2,24	9,82E-08	3,35E-06	Distal Intergenic	6	170414139	170419325	5187	1	ENST00000564198.1	30062	AL008628.1	ENSG00000261003.1
chr7	139875861	139876074	DiffBind	0	.	2,37	2,98	0,75	2,24	6,62E-07	1,76E-05	Exon (ENST00000492560.6/ENSG00000059377.18, exon 3 of 3)	7	139829302	139936235	106934	1	ENST00000414041.2	46560	TBXAS1	ENSG00000059377.18
chr9	16923234	16923626	DiffBind	0	.	3,28	3,89	1,65	2,24	1,85E-07	5,84E-06	Intron (ENST00000649137.1/ENSG00000237153.4, intron 4 of 7)	9	16917511	17049041	131531	1	ENST00000649137.1	5724	AL162725.2	ENSG00000237153.4
chr4	128916684	128917340	DiffBind	0	.	5,61	6,22	4	2,23	1,49E-14	2,61E-12	Intron (ENST00000503565.5/ENSG00000151466.12, intron 1 of 7)	4	128864921	128936704	71784	2	ENST00000503565.5	19364	SCLT1	ENSG00000151466.12
chr8	24415095	24415461	DiffBind	0	.	3,01	3,62	1,38	2,23	2,44E-09	1,21E-07	Intron (ENST00000523578.5/ENSG00000253535.5, intron 1 of 3)	8	24405292	24406012	721	1	ENST00000519953.1	9804	ADAMDEC1	ENSG00000134028.14
chr9	16679532	16679733	DiffBind	0	.	2,53	3,15	0,92	2,23	6,41E-09	2,90E-07	Intron (ENST00000380672.9/ENSG00000173068.18, intron 3 of 6)	9	16579837	16705082	125246	2	ENST00000471301.3	25349	BNC2	ENSG00000173068.18
chr11	100687036	100687603	DiffBind	0	.	3,98	4,59	2,37	2,22	2,02E-10	1,31E-08	Promoter (<=1kb)	11	100687288	100993941	306654	1	ENST00000298815.13	0	ARHGAP42	ENSG00000165895.19
chr18	13105155	13105365	DiffBind	0	.	2,51	3,12	0,91	2,21	1,37E-07	4,50E-06	Promoter (1-2kb)	18	13103509	13117612	14104	1	ENST00000508539.2	1647	CEP192	ENSG00000101639.18
chr9	16871586	16872218	DiffBind	0	.	5,23	5,84	3,63	2,21	4,58E-10	2,70E-08	Promoter (<=1kb)	9	16552580	16870843	318264	2	ENST00000486514.5	-744	BNC2	ENSG00000173068.18
chr2	33730323	33730466	DiffBind	0	.	1,52	2,12	-0,08	2,2	9,95E-07	2,50E-05	Promoter (2-3kb)	2	33726061	33728207	2147	2	ENST00000474610.1	-2117	MYADML	ENSG00000239649.3
chr15	75333766	75334000	DiffBind	0	.	2,69	3,3	1,11	2,19	9,48E-07	2,41E-05	Promoter (2-3kb)	15	75336020	75340270	4251	1	ENST00000567195.5	-2020	COMMD4	ENSG00000140365.16
chr2	24453492	24453652	DiffBind	0	.	2,34	2,94	0,76	2,19	1,75E-08	7,16E-07	Distal Intergenic	2	24491914	24644055	152142	1	ENST00000496333.5	-38262	NCOA1	ENSG00000084676.15
chr4	185933235	185933465	DiffBind	0	.	2,29	2,89	0,71	2,18	4,42E-06	9,32E-05	Promoter (<=1kb)	4	185775281	185933370	158090	2	ENST00000488562.1	0	SORBS2	ENSG00000154556.18
chr9	16884726	16885426	DiffBind	0	.	5,7	6,3	4,12	2,18	2,20E-08	8,78E-07	Distal Intergenic	9	16552580	16870843	318264	2	ENST00000486514.5	-13884	BNC2	ENSG00000173068.18
chr17	3514952	3515230	DiffBind	0	.	2,59	3,2	1,02	2,17	3,77E-07	1,09E-05	Promoter (1-2kb)	17	3440022	3513852	73831	2	ENST00000541913.5	-1101	SPATA22	ENSG00000141255.13
chr19	54904349	54904572	DiffBind	0	.	2,82	3,43	1,26	2,17	7,57E-06	0,000148	Promoter (1-2kb)	19	54906148	54913073	6926	1	ENST00000291890.9	-1576	NCR1	ENSG00000189430.13
chr3	112117007	112117308	DiffBind	0	.	3,08	3,69	1,52	2,17	1,72E-08	7,06E-07	3' UTR	3	112112801	112112898	98	1	ENST00000385205.1	4207	MIR567	ENSG00000207940.1
chr4	105272069	105272289	DiffBind	0	.	2,59	3,19	1,02	2,17	5,53E-08	2,02E-06	Intron (ENST00000513237.5/ENSG00000168769.14, intron 9 of 10)	4	105293664	105293946	283	1	ENST00000480252.3	-21375	RN7SL89P	ENSG00000243383.3
chr5	14209564	14209699	DiffBind	0	.	1,95	2,55	0,38	2,17	7,87E-06	0,000154	Intron (ENST00000344204.9/ENSG00000038382.20, intron 1 of 56)	5	14183798	14399400	215603	1	ENST00000509967.6	25767	TRIO	ENSG00000038382.20
chr7	140714691	140714924	DiffBind	0	.	3,98	4,58	2,42	2,16	3,73E-11	2,87E-09	Intron (ENST00000476279.5/ENSG00000090266.13, intron 3 of 3)	7	140702523	140706635	4113	1	ENST00000479181.1	12169	NDUFB2	ENSG00000090266.13
chr2	10256731	10256949	DiffBind	0	.	2,55	3,15	0,99	2,15	2,98E-07	8,90E-06	Distal Intergenic	2	10280628	10280891	264	1	ENST00000582099.2	-23679	RN7SL66P	ENSG00000264030.2
chr3	44984368	44984701	DiffBind	0	.	4,26	4,86	2,71	2,15	6,30E-10	3,63E-08	Intron (ENST00000461361.5/ENSG00000075914.13, intron 1 of 8)	3	44977092	44989242	12151	1	ENST00000498168.1	7277	EXOSC7	ENSG00000075914.13
chr8	103138648	103139089	DiffBind	0	.	3,94	4,54	2,39	2,15	3,73E-10	2,25E-08	Promoter (1-2kb)	8	103140713	103230305	89593	1	ENST00000438105.2	-1624	BAALC	ENSG00000164929.17
chr9	16870544	16871132	DiffBind	0	.	4,01	4,61	2,46	2,15	9,08E-09	3,98E-07	Promoter (<=1kb)	9	16409503	16870670	461168	2	ENST00000380672.9	0	BNC2	ENSG00000173068.18
chr2	212052398	212053032	DiffBind	0	.	5,35	5,94	3,8	2,14	1,34E-09	7,12E-08	Intron (ENST00000402597.6/ENSG00000178568.15, intron 1 of 25)	2	211375717	212124907	749191	2	ENST00000402597.6	71875	ERBB4	ENSG00000178568.15
chr8	141172166	141172533	DiffBind	0	.	2,8	3,4	1,26	2,14	1,13E-07	3,79E-06	Promoter (<=1kb)	8	141173505	141176652	3148	1	ENST00000523066.1	-972	DENND3	ENSG00000105339.11
chr2	117759037	117759385	DiffBind	0	.	2,65	3,25	1,13	2,11	1,49E-06	3,60E-05	Intron (ENST00000656175.1/ENSG00000238207.2, intron 2 of 2)	2	117754139	117803899	49761	2	ENST00000656175.1	44514	AC009312.1	ENSG00000238207.2
chr3	3578798	3579043	DiffBind	0	.	2,35	2,95	0,83	2,11	5,40E-06	0,000111	Intron (ENST00000420000.6/ENSG00000223727.6, intron 2 of 4)	3	3250687	3627296	376610	2	ENST00000420000.6	48253	AC034195.1	ENSG00000223727.6
chr5	80846413	80846740	DiffBind	0	.	4,51	5,11	3	2,11	1,20E-18	5,28E-16	Intron (ENST00000670357.1/ENSG00000113318.11, intron 20 of 24)	5	80855507	80855843	337	2	ENST00000492984.2	9103	AC022493.1	ENSG00000244630.2
chr10	106815704	106815951	DiffBind	0	.	3,26	3,85	1,75	2,1	3,78E-08	1,43E-06	Intron (ENST00000263054.10/ENSG00000108018.15, intron 3 of 25)	10	106577182	106699358	122177	2	ENST00000369698.5	-116347	SORCS1	ENSG00000108018.15
chr12	65926187	65927112	DiffBind	0	.	6,18	6,77	4,68	2,1	2,29E-12	2,51E-10	Intron (ENST00000403681.7/ENSG00000149948.14, intron 3 of 4)	12	65934777	65948479	13703	2	ENST00000544279.1	21367	AC090673.1	ENSG00000256083.1
chr2	212960454	212960611	DiffBind	0	.	2,47	3,06	0,97	2,1	7,61E-07	1,99E-05	Intron (ENST00000415387.1/ENSG00000273118.1, intron 1 of 4)	2	212932894	212937520	4627	2	ENST00000664834.1	-22935	AC108066.2	ENSG00000286965.1
chr4	105237016	105237237	DiffBind	0	.	2,64	3,23	1,13	2,1	4,41E-08	1,64E-06	Exon (ENST00000305737.6/ENSG00000168769.14, exon 3 of 3)	4	105293664	105293946	283	1	ENST00000480252.3	-56427	RN7SL89P	ENSG00000243383.3
chr7	94030622	94030956	DiffBind	0	.	3,14	3,73	1,62	2,1	2,05E-09	1,04E-07	Intron (ENST00000415536.5/ENSG00000236453.5, intron 1 of 3)	7	94022833	94064723	41891	1	ENST00000415536.5	7790	AC003092.1	ENSG00000236453.5
chr8	60541747	60541913	DiffBind	0	.	3,17	3,76	1,66	2,1	2,93E-10	1,82E-08	Intron (ENST00000531289.5/ENSG00000104388.15, intron 1 of 6)	8	60551957	60553036	1080	2	ENST00000531379.1	11123	AC068389.3	ENSG00000255321.1
chr18	51162684	51162965	DiffBind	0	.	4,2	4,79	2,7	2,09	7,98E-13	9,51E-11	Distal Intergenic	18	51158282	51159383	1102	2	ENST00000588646.1	-3302	SRSF10P1	ENSG00000267717.1
chr2	130950408	130950679	DiffBind	0	.	2,14	2,73	0,64	2,09	2,79E-06	6,22E-05	Intron (ENST00000409359.7/ENSG00000136002.20, intron 4 of 13)	2	130963642	131045446	81805	1	ENST00000409303.6	-12963	ARHGEF4	ENSG00000136002.20
chr7	29038317	29038707	DiffBind	0	.	4,65	5,24	3,16	2,09	3,13E-07	9,28E-06	Intron (ENST00000265394.10/ENSG00000106066.15, intron 11 of 12)	7	29008926	29010252	1327	1	ENST00000608972.1	29392	AC005162.2	ENSG00000272568.6
chr9	16870348	16870488	DiffBind	0	.	2,2	2,79	0,69	2,09	2,23E-06	5,13E-05	Promoter (<=1kb)	9	16409503	16870670	461168	2	ENST00000380672.9	182	BNC2	ENSG00000173068.18
chr5	147810418	147810591	DiffBind	0	.	2,83	3,42	1,34	2,08	2,50E-09	1,24E-07	Distal Intergenic	5	147824572	147828130	3559	2	ENST00000505722.1	17539	SPINK1	ENSG00000164266.11
chr8	24293883	24294126	DiffBind	0	.	3,07	3,66	1,59	2,07	5,33E-07	1,47E-05	Promoter (<=1kb)	8	24294069	24311427	17359	1	ENST00000523379.5	0	ADAM28	ENSG00000042980.13
chr10	75176079	75176347	DiffBind	0	.	3,5	4,08	2,02	2,06	1,11E-07	3,74E-06	3' UTR	10	75210154	75230951	20798	1	ENST00000298468.9	-33807	VDAC2	ENSG00000165637.13
chr11	112875027	112875244	DiffBind	0	.	3,04	3,62	1,56	2,06	3,19E-08	1,23E-06	Distal Intergenic	11	112822806	112835124	12319	2	ENST00000669768.1	-39904	AC016902.1	ENSG00000288070.1
chr17	56737707	56737917	DiffBind	0	.	2,31	2,9	0,83	2,06	8,44E-07	2,17E-05	Distal Intergenic	17	56791913	56795292	3380	2	ENST00000570754.5	57375	C17orf67	ENSG00000214226.9
chr5	78801504	78801809	DiffBind	0	.	3,3	3,88	1,83	2,05	1,64E-08	6,77E-07	Intron (ENST00000264914.10/ENSG00000113273.17, intron 6 of 7)	5	78780352	78783494	3143	2	ENST00000521011.1	-18011	ARSB	ENSG00000113273.17
chr11	350780	350992	DiffBind	0	.	2,55	3,13	1,09	2,04	7,51E-07	1,96E-05	Distal Intergenic	11	333192	333688	497	1	ENST00000605240.1	17589	AC136475.9	ENSG00000270972.1
chr13	41225125	41225412	DiffBind	0	.	3,28	3,86	1,82	2,04	1,22E-08	5,18E-07	Promoter (1-2kb)	13	41216975	41226569	9595	2	ENST00000473492.1	1157	MTRF1	ENSG00000120662.16
chr13	64276257	64276689	DiffBind	0	.	4,72	5,3	3,26	2,04	3,39E-11	2,66E-09	Distal Intergenic	13	63851197	64076044	224848	2	ENST00000650541.1	-200214	LINC00355	ENSG00000227674.3
chr7	139886179	139886586	DiffBind	0	.	3,24	3,83	1,79	2,04	1,11E-05	0,000206	Intron (ENST00000425687.5/ENSG00000059377.18, intron 5 of 14)	7	139829302	139936235	106934	1	ENST00000414041.2	56878	TBXAS1	ENSG00000059377.18
chr8	24351225	24351375	DiffBind	0	.	1,76	2,34	0,3	2,04	1,82E-05	0,000314	3' UTR	8	24346948	24351508	4561	1	ENST00000518737.1	4278	ADAM28	ENSG00000042980.13
chr2	179298483	179299247	DiffBind	0	.	5,76	6,34	4,31	2,03	1,44E-06	3,48E-05	Distal Intergenic	2	179273831	179285707	11877	1	ENST00000419129.1	24653	AC093911.1	ENSG00000237477.1
chr2	218125207	218125396	DiffBind	0	.	3,17	3,75	1,72	2,03	4,88E-08	1,80E-06	Promoter (<=1kb)	2	218125289	218135403	10115	1	ENST00000453237.5	0	CXCR2	ENSG00000180871.8
chr2	6999092	6999452	DiffBind	0	.	3,98	4,56	2,54	2,03	4,34E-10	2,58E-08	Promoter (2-3kb)	2	6996940	7068286	71347	1	ENST00000432850.1	2153	RNF144A	ENSG00000151692.15
chr7	29035351	29035888	DiffBind	0	.	5,88	6,46	4,43	2,03	1,10E-07	3,72E-06	Intron (ENST00000265394.10/ENSG00000106066.15, intron 11 of 12)	7	29008926	29010252	1327	1	ENST00000608972.1	26426	AC005162.2	ENSG00000272568.6
chr10	43251409	43251713	DiffBind	0	.	3,58	4,16	2,14	2,02	1,41E-09	7,47E-08	Intron (ENST00000395810.6/ENSG00000198915.12, intron 1 of 12)	10	43194535	43267065	72531	2	ENST00000395810.6	15352	RASGEF1A	ENSG00000198915.12
chr1	11952767	11953055	DiffBind	0	.	4,2	4,78	2,76	2,02	1,12E-07	3,77E-06	Promoter (1-2kb)	1	11954301	11958593	4293	1	ENST00000465920.1	-1246	PLOD1	ENSG00000083444.17
chr2	130796294	130796861	DiffBind	0	.	5,13	5,71	3,7	2,01	1,44E-12	1,68E-10	Distal Intergenic	2	130776646	130776957	312	1	ENST00000455007.1	19649	CYCSP8	ENSG00000232503.1
chr2	64643796	64644110	DiffBind	0	.	3,13	3,71	1,7	2,01	5,88E-07	1,60E-05	Promoter (<=1kb)	2	64644612	64646698	2087	1	ENST00000439964.1	-502	AC007365.1	ENSG00000226756.1
chr4	168710916	168711051	DiffBind	0	.	2,13	2,71	0,71	2	2,38E-05	0,000395	Promoter (<=1kb)	4	168711581	168891057	179477	1	ENST00000649826.1	-530	PALLD	ENSG00000129116.19
chr5	147712972	147713324	DiffBind	0	.	3,61	4,19	2,18	2	1,29E-07	4,25E-06	Intron (ENST00000616793.5/ENSG00000176049.16, intron 1 of 21)	5	147725551	147728464	2914	1	ENST00000662767.1	-12227	AC011370.1	ENSG00000287630.1
chr7	46312399	46312529	DiffBind	0	.	2,19	2,77	0,77	2	8,08E-08	2,83E-06	Intron (ENST00000436266.1/ENSG00000237760.1, intron 1 of 1)	7	46302120	46343621	41502	1	ENST00000436266.1	10280	AC023669.2	ENSG00000237760.1
chr8	103152276	103152471	DiffBind	0	.	3,02	3,6	1,6	2	1,27E-07	4,19E-06	Promoter (<=1kb)	8	103153139	103228132	74994	1	ENST00000519507.5	-668	BAALC	ENSG00000164929.17
chr1	101298454	101298610	DiffBind	0	.	1,98	0,77	2,76	-2	2,46E-06	5,58E-05	Distal Intergenic	1	101323337	101350176	26840	1	ENST00000454466.1	-24727	LINC01307	ENSG00000231671.1
chr1	39394662	39394921	DiffBind	0	.	4,03	2,81	4,81	-2	8,33E-09	3,68E-07	Intron (ENST00000361689.7/ENSG00000127603.30, intron 53 of 93)	1	39387187	39422900	35714	1	ENST00000673980.1	7476	MACF1	ENSG00000127603.30
chr1	92973299	92973469	DiffBind	0	.	2,47	1,26	3,26	-2	1,35E-08	5,66E-07	Promoter (1-2kb)	1	92974827	92975114	288	2	ENST00000464677.3	1645	RN7SL692P	ENSG00000239710.3
chr2	189288002	189288172	DiffBind	0	.	2,27	1,06	3,06	-2	3,88E-09	1,85E-07	Distal Intergenic	2	189311263	189311967	705	2	ENST00000395181.2	23795	KRT18P19	ENSG00000213601.3
chr2	203737464	203737630	DiffBind	0	.	2,48	1,27	3,27	-2	4,13E-07	1,18E-05	3' UTR	2	203764295	203765593	1299	2	ENST00000415349.1	27963	KRT18P39	ENSG00000224791.1
chr2	72864596	72864783	DiffBind	0	.	2,66	1,45	3,45	-2	6,98E-09	3,14E-07	Distal Intergenic	2	72887382	72891753	4372	1	ENST00000498749.1	-22599	SPR	ENSG00000116096.6
chr4	67581441	67581780	DiffBind	0	.	4,02	2,8	4,8	-2	2,45E-10	1,56E-08	Exon (ENST00000265404.7/ENSG00000035720.8, exon 5 of 9)	4	67558728	67607337	48610	1	ENST00000396225.1	22714	STAP1	ENSG00000035720.8
chr7	12481781	12482353	DiffBind	0	.	4,38	3,16	5,17	-2	2,96E-11	2,37E-09	Promoter (<=1kb)	7	12483344	12541270	57927	1	ENST00000635746.1	-991	AC013470.2	ENSG00000226690.8
chr8	125433998	125435098	DiffBind	0	.	5,87	4,65	6,65	-2	5,54E-12	5,52E-10	Promoter (<=1kb)	8	125433546	125437191	3646	1	ENST00000519576.1	453	TRIB1	ENSG00000173334.4
chr8	23761260	23762039	DiffBind	0	.	5,76	4,55	6,55	-2	1,26E-13	1,78E-11	Intron (ENST00000523874.1/ENSG00000253471.1, intron 1 of 2)	8	23726331	23743042	16712	2	ENST00000520375.1	-18219	AC012574.2	ENSG00000254002.2
chrX	41384128	41384532	DiffBind	0	.	3,1	1,89	3,89	-2	0,000408	0,00432	Distal Intergenic	23	41346320	41348138	1819	1	ENST00000611968.2	37809	DDX3X	ENSG00000215301.11
chr11	10725456	10725645	DiffBind	0	.	2,67	1,45	3,46	-2,01	1,47E-10	9,93E-09	Promoter (<=1kb)	11	10725903	10726004	102	1	ENST00000384131.1	-258	Y_RNA	ENSG00000206858.1
chr11	14078993	14079416	DiffBind	0	.	4	2,78	4,79	-2,01	1,15E-08	4,91E-07	Intron (ENST00000576479.4/ENSG00000262655.4, intron 4 of 15)	11	14134986	14135100	115	1	ENST00000391063.1	-55570	RNA5SP332	ENSG00000212365.1
chr1	3530913	3531750	DiffBind	0	.	5,12	3,9	5,91	-2,01	3,55E-06	7,69E-05	Promoter (<=1kb)	1	3489920	3531448	41529	2	ENST00000294599.8	0	MEGF6	ENSG00000162591.16
chr13	79458040	79458275	DiffBind	0	.	4,4	3,18	5,19	-2,01	2,44E-12	2,65E-10	Distal Intergenic	13	79481124	79556070	74947	1	ENST00000612570.4	-22849	NDFIP2	ENSG00000102471.14
chr16	28169103	28169359	DiffBind	0	.	4,16	2,94	4,95	-2,01	8,80E-08	3,05E-06	Promoter (<=1kb)	16	28146172	28169901	23730	2	ENST00000574435.1	542	XPO6	ENSG00000169180.12
chr18	13376288	13377276	DiffBind	0	.	5,32	4,1	6,11	-2,01	2,09E-11	1,76E-09	Promoter (1-2kb)	18	13375083	13389812	14730	1	ENST00000676815.1	1206	LDLRAD4	ENSG00000168675.19
chr1	87450736	87451146	DiffBind	0	.	3,36	2,14	4,15	-2,01	1,52E-08	6,30E-07	Promoter (2-3kb)	1	87453240	87453373	134	2	ENST00000362448.1	2227	RNA5SP52	ENSG00000199318.1
chr18	74631595	74631893	DiffBind	0	.	3,84	2,62	4,63	-2,01	1,83E-10	1,20E-08	Promoter (<=1kb)	18	74631020	75065669	434650	1	ENST00000299687.9	576	ZNF407	ENSG00000215421.9
chr21	31509433	31509981	DiffBind	0	.	5,26	4,04	6,05	-2,01	6,52E-09	2,94E-07	Intron (ENST00000286827.7/ENSG00000156299.13, intron 1 of 28)	21	31118416	31558977	440562	2	ENST00000286827.7	48996	TIAM1	ENSG00000156299.13
chr2	171210860	171211468	DiffBind	0	.	5,8	4,58	6,59	-2,01	1,08E-14	1,98E-12	Intron (ENST00000521943.5/ENSG00000198586.14, intron 1 of 20)	2	170993507	171231314	237808	2	ENST00000521943.5	19846	TLK1	ENSG00000198586.14
chr2	172442055	172442521	DiffBind	0	.	5,1	3,88	5,9	-2,01	3,61E-10	2,19E-08	Intron (ENST00000412899.5/ENSG00000091409.15, intron 1 of 6)	2	172427774	172428603	830	2	ENST00000441212.1	-13453	AC078883.2	ENSG00000226963.1
chr2	203707589	203707828	DiffBind	0	.	2,83	1,61	3,62	-2,01	9,87E-07	2,49E-05	Promoter (<=1kb)	2	203706639	203738912	32274	1	ENST00000324106.9	951	CD28	ENSG00000178562.18
chr2	203722512	203722696	DiffBind	0	.	2,7	1,48	3,49	-2,01	9,85E-07	2,49E-05	Intron (ENST00000374481.7/ENSG00000178562.18, intron 1 of 2)	2	203706639	203738912	32274	1	ENST00000324106.9	15874	CD28	ENSG00000178562.18
chr3	159941719	159942024	DiffBind	0	.	3,3	2,08	4,09	-2,01	8,19E-08	2,86E-06	Intron (ENST00000666425.1/ENSG00000244040.7, intron 6 of 6)	3	159988835	159996019	7185	1	ENST00000305579.7	-46811	IL12A	ENSG00000168811.7
chr4	183431101	183431212	DiffBind	0	.	2,1	0,88	2,89	-2,01	4,42E-08	1,64E-06	Distal Intergenic	4	183418890	183419805	916	2	ENST00000510299.2	-11297	AC112698.1	ENSG00000248376.2
chr4	67573223	67573534	DiffBind	0	.	4,04	2,83	4,83	-2,01	9,19E-13	1,09E-10	Intron (ENST00000265404.7/ENSG00000035720.8, intron 2 of 8)	4	67558728	67607337	48610	1	ENST00000396225.1	14496	STAP1	ENSG00000035720.8
chr4	98688413	98689355	DiffBind	0	.	5,66	4,44	6,45	-2,01	1,09E-15	2,48E-13	Distal Intergenic	4	98713804	98713971	168	2	ENST00000507207.1	24616	AC114811.1	ENSG00000249764.1
chr5	82676719	82677018	DiffBind	0	.	3,44	2,22	4,23	-2,01	4,44E-10	2,63E-08	Distal Intergenic	5	82765404	82766333	930	1	ENST00000509506.1	-88386	AC008885.2	ENSG00000249100.1
chr6	149488930	149489202	DiffBind	0	.	2,85	1,63	3,64	-2,01	3,21E-05	0,00051	Downstream (2-3kb)	6	149491567	149492289	723	2	ENST00000406807.2	3087	AL031133.1	ENSG00000219553.2
chr6	157755856	157756065	DiffBind	0	.	2,76	1,55	3,55	-2,01	2,57E-07	7,81E-06	Intron (ENST00000614703.4/ENSG00000130340.16, intron 1 of 5)	6	157716046	157875087	159042	1	ENST00000614800.4	39811	SNX9	ENSG00000130340.16
chr6	45433035	45433347	DiffBind	0	.	3,85	2,63	4,64	-2,01	1,02E-07	3,47E-06	Intron (ENST00000483377.5/ENSG00000124813.23, intron 3 of 7)	6	45422577	45547305	124729	1	ENST00000625924.1	10459	RUNX2	ENSG00000124813.23
chr6	90156907	90157186	DiffBind	0	.	4,44	3,21	5,23	-2,01	1,81E-09	9,32E-08	Intron (ENST00000257749.9/ENSG00000112182.15, intron 4 of 8)	6	90116700	90117105	406	2	ENST00000404861.1	-39803	AL117342.1	ENSG00000218730.1
chr7	156751407	156751694	DiffBind	0	.	3,75	2,53	4,54	-2,01	2,43E-11	0,000000002	Intron (ENST00000353442.10/ENSG00000105983.22, intron 9 of 16)	7	156688103	156747978	59876	2	ENST00000461603.5	-3430	LMBR1	ENSG00000105983.22
chr8	93944624	93944768	DiffBind	0	.	2,3	1,08	3,09	-2,01	2,24E-09	1,13E-07	Promoter (1-2kb)	8	93939364	93942877	3514	2	ENST00000504319.1	-1748	PSMA2P2	ENSG00000251234.1
chr9	104143608	104143806	DiffBind	0	.	2,34	1,13	3,13	-2,01	2,62E-09	1,29E-07	Distal Intergenic	9	104127407	104139652	12246	1	ENST00000493955.1	16202	SMC2	ENSG00000136824.19
chr11	35343268	35343406	DiffBind	0	.	2,18	0,96	2,97	-2,02	2,16E-07	6,70E-06	Intron (ENST00000278379.9/ENSG00000110436.13, intron 1 of 10)	11	35286816	35352360	65545	2	ENST00000645892.1	8954	SLC1A2	ENSG00000110436.13
chr12	19894109	19894362	DiffBind	0	.	3,22	1,99	4,01	-2,02	6,41E-10	3,68E-08	Intron (ENST00000535764.1/ENSG00000255910.2, intron 1 of 4)	12	19941225	19981846	40622	1	ENST00000654522.1	-46863	AC024901.1	ENSG00000255910.2
chr14	61569853	61570213	DiffBind	0	.	4,32	3,1	5,12	-2,02	8,31E-10	4,65E-08	Promoter (<=1kb)	14	61556313	61570194	13882	2	ENST00000553288.5	0	LINC01303	ENSG00000250548.7
chr14	70893158	70893538	DiffBind	0	.	3,72	2,49	4,51	-2,02	6,44E-08	2,31E-06	Distal Intergenic	14	70906657	70907111	455	2	ENST00000616634.1	13573	AC004825.2	ENSG00000274818.1
chr15	31207321	31207553	DiffBind	0	.	3,66	2,43	4,46	-2,02	1,52E-08	6,29E-07	Distal Intergenic	15	31215622	31220945	5324	1	ENST00000654993.1	-8069	LINC02352	ENSG00000259448.3
chr16	23952098	23952359	DiffBind	0	.	3,74	2,52	4,53	-2,02	5,09E-09	2,36E-07	Intron (ENST00000321728.12/ENSG00000166501.14, intron 2 of 16)	16	23962951	23963351	401	1	ENST00000622948.1	-10592	AC130454.1	ENSG00000279276.1
chr16	68270427	68270707	DiffBind	0	.	3,12	1,89	3,91	-2,02	7,28E-07	1,91E-05	Promoter (2-3kb)	16	68272979	68275095	2117	1	ENST00000568024.1	-2272	SLC7A6	ENSG00000103064.15
chr16	74868548	74868736	DiffBind	0	.	3	1,78	3,8	-2,02	5,21E-11	3,82E-09	Downstream (2-3kb)	16	74874079	74886235	12157	2	ENST00000569183.1	17499	WDR59	ENSG00000103091.15
chr18	23872704	23873035	DiffBind	0	.	4,04	2,81	4,83	-2,02	9,74E-10	5,36E-08	Promoter (<=1kb)	18	23873020	23955066	82047	1	ENST00000269217.11	0	LAMA3	ENSG00000053747.17
chr18	70621750	70622079	DiffBind	0	.	3,63	2,41	4,43	-2,02	4,29E-11	3,24E-09	Distal Intergenic	18	70630534	70650744	20211	2	ENST00000582578.2	28665	GTSCR1	ENSG00000263417.4
chr21	44870914	44871051	DiffBind	0	.	1,84	0,61	2,63	-2,02	3,42E-06	7,45E-05	Promoter (1-2kb)	21	44855238	44873032	17795	2	ENST00000494690.5	1981	PTTG1IP	ENSG00000183255.12
chr2	147293653	147294471	DiffBind	0	.	5,77	4,54	6,56	-2,02	3,48E-13	4,54E-11	Distal Intergenic	2	147408342	147408448	107	1	ENST00000384496.1	-113871	RNU6-692P	ENSG00000207225.1
chr2	37243493	37243752	DiffBind	0	.	3,06	1,83	3,85	-2,02	1,98E-08	7,93E-07	Promoter (<=1kb)	2	37243921	37248387	4467	1	ENST00000419278.2	-169	NDUFAF7	ENSG00000003509.16
chr3	33044718	33045166	DiffBind	0	.	4,41	3,18	5,2	-2,02	2,24E-08	8,89E-07	Promoter (1-2kb)	3	33045606	33046192	587	2	ENST00000490658.2	1026	GLB1	ENSG00000170266.16
chr4	37453840	37453958	DiffBind	0	.	2,49	1,27	3,29	-2,02	3,22E-11	2,55E-09	Promoter (<=1kb)	4	37453925	37593510	139586	1	ENST00000381980.9	0	C4orf19	ENSG00000154274.15
chr5	65866924	65867217	DiffBind	0	.	4,04	2,81	4,83	-2,02	3,31E-11	2,61E-09	Intron (ENST00000509935.2/ENSG00000123213.23, intron 6 of 6)	5	65818721	65823237	4517	1	ENST00000515595.1	48204	NLN	ENSG00000123213.23
chr6	151284568	151284956	DiffBind	0	.	3,22	1,99	4,01	-2,02	2,70E-09	1,33E-07	Intron (ENST00000402676.7/ENSG00000131016.17, intron 2 of 4)	6	151280515	151280612	98	2	ENST00000516622.1	-3957	RNU6-1247P	ENSG00000252431.1
chr7	16935072	16935228	DiffBind	0	.	2,45	1,22	3,24	-2,02	2,41E-10	1,53E-08	Promoter (2-3kb)	7	16938225	16938557	333	1	ENST00000419352.1	-2997	AC098592.1	ENSG00000223867.1
chr8	70615219	70615354	DiffBind	0	.	2,06	0,83	2,85	-2,02	1,85E-07	5,85E-06	Promoter (1-2kb)	8	70613935	70646709	32775	1	ENST00000519167.1	1285	LACTB2-AS1	ENSG00000246366.6
chr1	117346293	117346737	DiffBind	0	.	3,96	2,73	4,76	-2,03	1,98E-09	1,01E-07	Distal Intergenic	1	117364899	117365473	575	2	ENST00000604156.1	18736	AL358072.1	ENSG00000271427.1
chr15	81304022	81304502	DiffBind	0	.	3,68	2,45	4,48	-2,03	1,12E-09	6,05E-08	Promoter (1-2kb)	15	81305746	81306526	781	1	ENST00000559953.1	-1244	IL16	ENSG00000172349.17
chr16	75594569	75594743	DiffBind	0	.	2,19	0,96	2,99	-2,03	1,89E-07	5,96E-06	Intron (ENST00000564489.1/ENSG00000259992.1, intron 3 of 7)	16	75599877	75602003	2127	2	ENST00000568478.1	7260	ADAT1	ENSG00000065457.10
chr17	33667007	33667471	DiffBind	0	.	4,13	2,9	4,92	-2,03	3,76E-09	1,80E-07	Intron (ENST00000359872.6/ENSG00000108684.15, intron 1 of 9)	17	33680577	33680883	307	1	ENST00000577546.1	-13106	AC024614.1	ENSG00000264643.1
chr17	51200395	51200659	DiffBind	0	.	3,26	2,02	4,05	-2,03	6,76E-08	2,41E-06	Intron (ENST00000586178.6/ENSG00000011258.16, intron 12 of 16)	17	51192106	51193016	911	2	ENST00000586898.1	-7380	MBTD1	ENSG00000011258.16
chr1	89603559	89604213	DiffBind	0	.	4,91	3,67	5,7	-2,03	1,13E-08	4,81E-07	Intron (ENST00000443562.2/ENSG00000231999.7, intron 1 of 4)	1	89581291	89589542	8252	2	ENST00000660444.1	-14018	LRRC8C-DT	ENSG00000231999.7
chr20	5835405	5835835	DiffBind	0	.	3,84	2,6	4,63	-2,03	9,12E-09	0,0000004	Intron (ENST00000303142.11/ENSG00000171984.15, intron 2 of 2)	20	5890055	5890212	158	1	ENST00000365510.1	-54220	RNU1-55P	ENSG00000202380.1
chr2	157784297	157784498	DiffBind	0	.	2,8	1,57	3,6	-2,03	5,46E-08	1,99E-06	Intron (ENST00000263640.7/ENSG00000115170.15, intron 3 of 10)	2	157778150	157790237	12088	2	ENST00000487456.1	5739	ACVR1	ENSG00000115170.15
chr3	16294929	16295251	DiffBind	0	.	3,46	2,22	4,25	-2,03	1,66E-07	5,34E-06	3' UTR	3	16275060	16276632	1573	2	ENST00000604305.1	-18298	AC090953.1	ENSG00000270739.1
chr4	108372728	108373241	DiffBind	0	.	3,87	2,63	4,67	-2,03	2,51E-09	1,24E-07	Distal Intergenic	4	108407843	108408578	736	2	ENST00000476193.1	35337	RPSAP34	ENSG00000239939.1
chr5	151083246	151083891	DiffBind	0	.	6,13	4,89	6,93	-2,03	3,79E-11	2,91E-09	Promoter (2-3kb)	5	151029947	151081084	51138	2	ENST00000610874.4	-2163	TNIP1	ENSG00000145901.16
chr5	53080367	53080603	DiffBind	0	.	2,97	1,73	3,76	-2,03	8,45E-12	8,03E-10	3' UTR	5	53089016	53089468	453	2	ENST00000606157.1	8865	AC008966.2	ENSG00000272123.1
chr6	90233886	90234412	DiffBind	0	.	5,33	4,1	6,13	-2,03	6,29E-10	3,63E-08	Intron (ENST00000257749.9/ENSG00000112182.15, intron 3 of 8)	6	90089054	90218245	129192	2	ENST00000493201.5	-15642	BACH2	ENSG00000112182.15
chr7	17041358	17041737	DiffBind	0	.	3,4	2,17	4,2	-2,03	2,32E-09	1,16E-07	Intron (ENST00000645559.1/ENSG00000106546.14, intron 1 of 1)	7	17033089	17033478	390	2	ENST00000428816.1	-7881	BRWD1P3	ENSG00000232841.1
chr8	109642649	109642777	DiffBind	0	.	1,77	0,53	2,56	-2,03	5,52E-09	2,53E-07	Promoter (<=1kb)	8	109579936	109643426	63491	2	ENST00000528569.5	649	SYBU	ENSG00000147642.17
chr1	100422146	100422248	DiffBind	0	.	1,58	0,34	2,38	-2,04	5,66E-06	0,000116	Promoter (1-2kb)	1	100423732	100443114	19383	1	ENST00000469387.1	-1484	CDC14A	ENSG00000079335.20
chr12	110039427	110039644	DiffBind	0	.	3,9	2,66	4,7	-2,04	5,38E-09	2,48E-07	3' UTR	12	110036215	110038006	1792	1	ENST00000553246.1	3213	ANKRD13A	ENSG00000076513.17
chr12	132771531	132771730	DiffBind	0	.	2,84	1,6	3,64	-2,04	6,89E-09	3,10E-07	3' UTR	12	132773260	132776692	3433	2	ENST00000541013.2	4962	GOLGA3	ENSG00000090615.15
chr13	41502743	41502946	DiffBind	0	.	2,95	1,71	3,75	-2,04	1,38E-10	9,44E-09	Intron (ENST00000674216.1/ENSG00000288600.1, intron 3 of 3)	13	41517168	41564091	46924	1	ENST00000674506.1	-14222	AL354833.1	ENSG00000288598.1
chr14	104695150	104695315	DiffBind	0	.	2,48	1,24	3,27	-2,04	4,10E-08	1,54E-06	Intron (ENST00000674723.1/ENSG00000203485.14, intron 2 of 2)	14	104690091	104691284	1194	2	ENST00000555524.1	-3867	AL583722.3	ENSG00000258858.1
chr14	64280282	64280563	DiffBind	0	.	2,84	1,6	3,64	-2,04	1,14E-07	3,81E-06	Promoter (2-3kb)	14	64233070	64282813	49744	2	ENST00000554520.1	2250	ESR2	ENSG00000140009.18
chr1	58573767	58574262	DiffBind	0	.	5,11	3,86	5,9	-2,04	4,69E-13	5,85E-11	Promoter (2-3kb)	1	58575433	58577252	1820	2	ENST00000371225.4	2990	TACSTD2	ENSG00000184292.7
chr17	58492706	58492909	DiffBind	0	.	2,85	1,6	3,64	-2,04	3,43E-08	1,31E-06	Promoter (<=1kb)	17	58491481	58492738	1258	2	ENST00000578259.1	0	MTMR4	ENSG00000108389.9
chr1	85050644	85051118	DiffBind	0	.	4,54	3,3	5,34	-2,04	3,86E-11	2,95E-09	Promoter (2-3kb)	1	85018082	85048500	30419	2	ENST00000370589.7	-2145	MCOLN3	ENSG00000055732.13
chr1	93715472	93716005	DiffBind	0	.	4,52	3,28	5,32	-2,04	1,41E-08	5,87E-07	Intron (ENST00000370244.5/ENSG00000137936.18, intron 2 of 13)	1	93561741	93681837	120097	2	ENST00000260502.11	-33636	BCAR3	ENSG00000137936.18
chr2	12081533	12081818	DiffBind	0	.	3,18	1,94	3,98	-2,04	1,54E-08	6,38E-07	Intron (ENST00000438292.5/ENSG00000224184.6, intron 2 of 4)	2	12106464	12131585	25122	1	ENST00000449986.2	-24646	MIR3681HG	ENSG00000224184.6
chr2	189304264	189304842	DiffBind	0	.	5,82	4,58	6,62	-2,04	4,01E-15	8,02E-13	Distal Intergenic	2	189311263	189311967	705	2	ENST00000395181.2	7125	KRT18P19	ENSG00000213601.3
chr2	222428100	222428286	DiffBind	0	.	2,48	1,24	3,28	-2,04	1,87E-08	7,59E-07	Intron (ENST00000321276.8/ENSG00000163082.10, intron 1 of 4)	2	222424543	222562621	138079	1	ENST00000321276.8	3558	SGPP2	ENSG00000163082.10
chr3	32961297	32961487	DiffBind	0	.	2,58	1,34	3,38	-2,04	5,56E-07	1,53E-05	Distal Intergenic	3	32951644	32956349	4706	1	ENST00000330953.6	9654	CCR4	ENSG00000183813.7
chr3	98574227	98574410	DiffBind	0	.	2,87	1,63	3,67	-2,04	1,47E-09	7,75E-08	Intron (ENST00000512905.6/ENSG00000285635.1, intron 2 of 3)	3	98573061	98578231	5171	2	ENST00000654582.1	3821	AC021660.4	ENSG00000286602.1
chr4	142556124	142556321	DiffBind	0	.	2,8	1,56	3,59	-2,04	3,89E-09	1,85E-07	Intron (ENST00000513000.5/ENSG00000109452.12, intron 2 of 26)	4	142086179	142560669	474491	2	ENST00000510812.5	4348	INPP4B	ENSG00000109452.12
chr7	156929799	156930254	DiffBind	0	.	4,43	3,19	5,23	-2,04	1,80E-09	9,30E-08	Distal Intergenic	7	156944721	156945645	925	1	ENST00000427073.1	-14467	AC006357.1	ENSG00000230033.1
chr7	36115423	36115887	DiffBind	0	.	5,25	4,01	6,05	-2,04	2,93E-10	1,82E-08	Distal Intergenic	7	36109024	36110872	1849	2	ENST00000419108.1	-4552	MARK2P13	ENSG00000228815.1
chr10	47208175	47208320	DiffBind	0	.	2,26	1,02	3,06	-2,05	1,53E-07	4,95E-06	Distal Intergenic	10	47300197	47313577	13381	1	ENST00000580279.2	-91877	GDF10	ENSG00000266524.3
chr11	12357004	12357234	DiffBind	0	.	3,25	2	4,06	-2,05	1,49E-09	7,86E-08	Intron (ENST00000646065.1/ENSG00000133816.17, intron 34 of 34)	11	12377563	12480809	103247	1	ENST00000530755.5	-20329	PARVA	ENSG00000197702.14
chr1	151568776	151569024	DiffBind	0	.	2,79	1,54	3,59	-2,05	1,71E-07	5,49E-06	Promoter (2-3kb)	1	151565922	151574927	9006	1	ENST00000490156.1	2855	TUFT1	ENSG00000143367.16
chr1	172450658	172450856	DiffBind	0	.	1,69	0,43	2,49	-2,05	1,02E-05	0,000192	Promoter (<=1kb)	1	172451041	172468827	17787	1	ENST00000367726.1	-185	C1orf105	ENSG00000180999.11
chr1	201015608	201016079	DiffBind	0	.	4,82	3,57	5,62	-2,05	1,31E-10	0,000000009	Intron (ENST00000332129.6/ENSG00000116852.15, intron 1 of 33)	1	200972990	201023408	50419	2	ENST00000360529.9	7329	KIF21B	ENSG00000116852.15
chr1	214641332	214641844	DiffBind	0	.	4,11	2,86	4,91	-2,05	1,98E-08	7,96E-07	Exon (ENST00000366955.8/ENSG00000117724.13, exon 12 of 20)	1	214647967	214653493	5527	1	ENST00000614578.1	-6123	CENPF	ENSG00000117724.13
chr1	248482103	248482530	DiffBind	0	.	4,07	2,82	4,87	-2,05	2,01E-06	4,67E-05	Promoter (2-3kb)	1	248484245	248485484	1240	2	ENST00000450847.1	2954	AC138089.1	ENSG00000229255.1
chr1	26123253	26123735	DiffBind	0	.	4,03	2,78	4,83	-2,05	3,80E-10	2,29E-08	3' UTR	1	26111837	26125543	13707	1	ENST00000374271.8	11417	PDIK1L	ENSG00000175087.10
chr12	75257586	75257791	DiffBind	0	.	3,05	1,8	3,85	-2,05	1,73E-10	1,14E-08	Promoter (<=1kb)	12	75257635	75258634	1000	2	ENST00000549521.1	843	CCNG2P1	ENSG00000258112.1
chr13	30654453	30654918	DiffBind	0	.	4,69	3,44	5,49	-2,05	9,54E-09	4,16E-07	Intron (ENST00000255304.9/ENSG00000132952.12, intron 8 of 8)	13	30684029	30684278	250	2	ENST00000612609.1	29360	Metazoa_SRP	ENSG00000275788.1
chr13	48884256	48884661	DiffBind	0	.	4,4	3,15	5,2	-2,05	4,86E-09	2,27E-07	Distal Intergenic	13	48975912	49209779	233868	1	ENST00000492622.6	-91251	FNDC3A	ENSG00000102531.16
chr16	50602558	50602922	DiffBind	0	.	3,57	2,32	4,37	-2,05	6,15E-09	2,80E-07	Intron (ENST00000564336.1/ENSG00000140807.7, intron 3 of 4)	16	50606076	50613684	7609	2	ENST00000379963.1	10762	AC007608.1	ENSG00000205414.1
chr16	74608948	74609358	DiffBind	0	.	3,87	2,62	4,67	-2,05	1,17E-08	4,98E-07	Promoter (1-2kb)	16	74472590	74607144	134555	2	ENST00000627032.2	-1805	GLG1	ENSG00000090863.12
chr17	35238685	35239312	DiffBind	0	.	4,46	3,21	5,26	-2,05	4,10E-08	1,54E-06	Promoter (<=1kb)	17	35232267	35237981	5715	2	ENST00000588697.1	-705	AC022916.1	ENSG00000266947.1
chr17	73722299	73722556	DiffBind	0	.	3,55	2,3	4,35	-2,05	1,72E-07	5,52E-06	Distal Intergenic	17	73737854	73756557	18704	1	ENST00000583854.1	-15298	AC125421.1	ENSG00000263574.2
chr22	24141745	24141957	DiffBind	0	.	2,92	1,67	3,72	-2,05	2,64E-08	1,04E-06	Intron (ENST00000263119.10/ENSG00000099991.18, intron 29 of 36)	22	24155838	24178627	22790	1	ENST00000337989.11	-13881	CABIN1	ENSG00000099991.18
chr3	124584308	124585064	DiffBind	0	.	4,71	3,46	5,51	-2,05	3,94E-10	2,37E-08	Promoter (<=1kb)	3	124584659	124726325	141667	1	ENST00000291478.9	0	KALRN	ENSG00000160145.15
chr5	66824591	66824781	DiffBind	0	.	2,32	1,07	3,12	-2,05	2,22E-08	8,84E-07	Intron (ENST00000403625.6/ENSG00000069020.18, intron 3 of 28)	5	66828774	67115075	286302	1	ENST00000490016.6	-3993	MAST4	ENSG00000069020.18
chr7	134738047	134738324	DiffBind	0	.	3,14	1,89	3,94	-2,05	1,77E-08	7,24E-07	Promoter (2-3kb)	7	134734898	134735129	232	2	ENST00000480063.1	-2919	TUBB3P2	ENSG00000230101.5
chr7	27840370	27840605	DiffBind	0	.	3,27	2,02	4,07	-2,05	1,66E-11	1,44E-09	Intron (ENST00000488564.2/ENSG00000106052.13, intron 2 of 2)	7	27828700	27833151	4452	1	ENST00000460059.1	11671	TAX1BP1	ENSG00000106052.13
chr9	33427086	33427328	DiffBind	0	.	2,59	1,34	3,39	-2,05	1,60E-06	3,83E-05	Distal Intergenic	9	33441790	33443109	1320	2	ENST00000494313.2	15781	AQP3	ENSG00000165272.16
chr10	45470256	45470501	DiffBind	0	.	3,26	2,01	4,06	-2,06	8,60E-09	3,79E-07	Intron (ENST00000453424.7/ENSG00000165406.16, intron 3 of 7)	10	45457511	45462204	4694	2	ENST00000476962.1	-8053	MARCHF8	ENSG00000165406.16
chr12	51827960	51828165	DiffBind	0	.	3,25	2	4,05	-2,06	1,39E-10	9,50E-09	Intron (ENST00000637934.1/ENSG00000260473.2, intron 3 of 4)	12	51823503	51835496	11994	1	ENST00000567167.1	4458	AC068987.2	ENSG00000260473.2
chr12	94230338	94230881	DiffBind	0	.	3,62	2,36	4,42	-2,06	4,99E-12	5,01E-10	Intron (ENST00000258526.9/ENSG00000136040.9, intron 9 of 30)	12	94226489	94227453	965	1	ENST00000546659.1	3850	PLXNC1	ENSG00000136040.9
chr13	109784538	109787819	DiffBind	0	.	7,72	6,47	8,52	-2,06	4,81E-16	1,21E-13	Promoter (<=1kb)	13	109752695	109786583	33889	2	ENST00000375856.5	0	IRS2	ENSG00000185950.9
chr13	25888357	25888560	DiffBind	0	.	3,08	1,82	3,88	-2,06	9,57E-10	5,28E-08	Intron (ENST00000381655.7/ENSG00000132932.17, intron 33 of 36)	13	25863250	25863667	418	2	ENST00000447435.1	-24691	AL157366.1	ENSG00000180803.3
chr13	42574032	42575353	DiffBind	0	.	5,89	4,63	6,7	-2,06	7,80E-17	2,38E-14	Promoter (<=1kb)	13	42574152	42608013	33862	1	ENST00000398795.7	0	TNFSF11	ENSG00000120659.15
chr14	31937609	31938282	DiffBind	0	.	6,63	5,37	7,43	-2,06	1,78E-20	1,25E-17	Distal Intergenic	14	31944853	31950382	5530	1	ENST00000553330.1	-6571	LINC02313	ENSG00000258474.1
chr15	90829866	90830357	DiffBind	0	.	3,81	2,55	4,61	-2,06	4,54E-08	1,69E-06	Distal Intergenic	15	90839641	90853608	13968	1	ENST00000653647.1	-9284	AC124248.1	ENSG00000259704.2
chr16	3503577	3503940	DiffBind	0	.	4,07	2,81	4,87	-2,06	1,01E-06	2,55E-05	Promoter (1-2kb)	16	3502044	3508464	6421	1	ENST00000576117.1	1534	CLUAP1	ENSG00000103351.13
chr16	75644727	75644906	DiffBind	0	.	2,31	1,05	3,11	-2,06	8,43E-08	2,94E-06	Promoter (1-2kb)	16	75646606	75646681	76	1	ENST00000658679.1	-1700	AC025287.5	ENSG00000287194.1
chr17	10744508	10744675	DiffBind	0	.	2,56	1,3	3,36	-2,06	7,07E-09	3,18E-07	Promoter (1-2kb)	17	10745553	10746543	991	2	ENST00000478739.2	1868	AC015908.1	ENSG00000240813.2
chr18	74951101	74951564	DiffBind	0	.	4,55	3,29	5,35	-2,06	3,39E-11	2,66E-09	Intron (ENST00000299687.9/ENSG00000215421.9, intron 7 of 7)	18	74877205	74898443	21239	1	ENST00000581829.2	73897	ZNF407	ENSG00000215421.9
chr2	105765886	105766071	DiffBind	0	.	2,71	1,45	3,51	-2,06	3,41E-08	1,31E-06	Intron (ENST00000233154.9/ENSG00000071051.14, intron 1 of 4)	2	105745731	105881534	135804	1	ENST00000393348.6	20156	NCK2	ENSG00000071051.14
chr22	38758631	38758722	DiffBind	0	.	1,73	0,48	2,53	-2,06	3,78E-06	8,11E-05	Promoter (2-3kb)	22	38745687	38756000	10314	2	ENST00000438058.5	-2632	SUN2	ENSG00000100242.15
chr3	194396318	194396532	DiffBind	0	.	2,75	1,5	3,55	-2,06	1,87E-08	7,59E-07	Promoter (1-2kb)	3	194394821	194398354	3534	2	ENST00000401815.1	1822	GP5	ENSG00000178732.5
chr3	71489281	71489816	DiffBind	0	.	4,04	2,79	4,84	-2,06	1,03E-08	4,43E-07	Intron (ENST00000649528.3/ENSG00000114861.23, intron 3 of 20)	3	70959237	71493564	534328	2	ENST00000648380.1	3748	FOXP1	ENSG00000114861.23
chr5	53004909	53005339	DiffBind	0	.	4,88	3,62	5,68	-2,06	5,32E-16	1,32E-13	Intron (ENST00000503810.6/ENSG00000164171.11, intron 1 of 28)	5	52932476	52990278	57803	2	ENST00000503559.1	-14632	AC025180.1	ENSG00000249899.6
chr6	53701469	53701607	DiffBind	0	.	2,82	1,56	3,62	-2,06	6,27E-12	6,09E-10	Distal Intergenic	6	53647916	53665756	17841	2	ENST00000370905.4	-35714	KLHL31	ENSG00000124743.6
chr10	3867535	3867807	DiffBind	0	.	3,66	2,39	4,46	-2,07	8,19E-08	2,86E-06	Distal Intergenic	10	3833950	3834728	779	1	ENST00000413339.1	33586	LINC02639	ENSG00000230573.1
chr10	47047675	47047851	DiffBind	0	.	2,08	0,82	2,88	-2,07	5,33E-07	1,47E-05	Distal Intergenic	10	46940582	47002488	61907	1	ENST00000437863.2	107094	PTPN20	ENSG00000204179.10
chr10	73932228	73932844	DiffBind	0	.	5,31	4,04	6,11	-2,07	5,52E-09	2,53E-07	Distal Intergenic	10	73909969	73922777	12809	2	ENST00000409178.5	-9452	C10orf55	ENSG00000222047.9
chr10	74854096	74854280	DiffBind	0	.	2,07	0,8	2,87	-2,07	1,36E-07	4,47E-06	Intron (ENST00000648725.1/ENSG00000156650.14, intron 3 of 17)	10	74842883	74970271	127389	1	ENST00000649645.1	11214	KAT6B	ENSG00000156650.14
chr1	169589142	169589313	DiffBind	0	.	2,31	1,05	3,12	-2,07	4,89E-07	1,37E-05	Promoter (2-3kb)	1	169589077	169591570	2494	2	ENST00000466167.2	2257	SELP	ENSG00000174175.17
chr12	120121753	120121982	DiffBind	0	.	3,21	1,94	4,01	-2,07	1,39E-07	4,54E-06	Distal Intergenic	12	120096366	120117502	21137	2	ENST00000544304.5	-4252	RAB35	ENSG00000111737.12
chr12	19365965	19366302	DiffBind	0	.	2,97	1,71	3,78	-2,07	2,85E-07	8,57E-06	Exon (ENST00000429027.6/ENSG00000052126.14, exon 30 of 32)	12	19404045	19493829	89785	1	ENST00000538425.5	-37743	AEBP2	ENSG00000139154.16
chr13	108408789	108408921	DiffBind	0	.	2,34	1,07	3,14	-2,07	1,66E-09	8,63E-08	Intron (ENST00000637731.1/ENSG00000283384.1, intron 4 of 4)	13	108480226	108481817	1592	1	ENST00000392864.2	-71305	HCFC2P1	ENSG00000232087.1
chr18	76874767	76875158	DiffBind	0	.	3,33	2,06	4,13	-2,07	9,76E-10	5,37E-08	Intron (ENST00000320610.14/ENSG00000130856.17, intron 5 of 30)	18	76880282	76895377	15096	1	ENST00000583488.1	-5124	ZNF236	ENSG00000130856.17
chr19	38264270	38264497	DiffBind	0	.	2,95	1,68	3,75	-2,07	7,47E-07	1,96E-05	Promoter (<=1kb)	19	38264573	38292615	28043	1	ENST00000301244.12	-76	SPINT2	ENSG00000167642.13
chr3	101567673	101567830	DiffBind	0	.	2,49	1,22	3,29	-2,07	6,85E-07	1,81E-05	Distal Intergenic	3	101562041	101565717	3677	1	ENST00000495642.1	5633	TRMT10C	ENSG00000174173.7
chr3	31756046	31756199	DiffBind	0	.	1,64	0,37	2,44	-2,07	7,61E-07	1,99E-05	Intron (ENST00000396556.6/ENSG00000144645.14, intron 4 of 11)	3	31794470	31796175	1706	1	ENST00000415378.1	-38271	ZNF587P1	ENSG00000223965.2
chr3	67362801	67362938	DiffBind	0	.	2,57	1,31	3,37	-2,07	2,71E-10	1,70E-08	Intron (ENST00000493112.5/ENSG00000172340.15, intron 10 of 10)	3	67302879	67304905	2027	1	ENST00000498247.2	59923	AC114401.1	ENSG00000241884.2
chr3	71486943	71487136	DiffBind	0	.	2,91	1,65	3,72	-2,07	3,83E-09	1,83E-07	Intron (ENST00000649528.3/ENSG00000114861.23, intron 3 of 20)	3	70959237	71493564	534328	2	ENST00000648380.1	6428	FOXP1	ENSG00000114861.23
chr4	54709337	54709836	DiffBind	0	.	3,34	2,08	4,14	-2,07	7,84E-06	0,000153	Exon (ENST00000412167.6/ENSG00000157404.16, exon 7 of 21)	4	54729292	54733401	4110	1	ENST00000512959.1	-19456	KIT	ENSG00000157404.16
chr5	112870016	112870252	DiffBind	0	.	3,61	2,34	4,41	-2,07	1,59E-09	8,33E-08	Intron (ENST00000503445.5/ENSG00000153037.15, intron 3 of 4)	5	112864609	112867752	3144	1	ENST00000504696.1	5408	SRP19	ENSG00000153037.15
chr5	56060861	56061068	DiffBind	0	.	3,01	1,75	3,81	-2,07	3,08E-08	1,19E-06	Promoter (1-2kb)	5	56059050	56067372	8323	1	ENST00000511861.1	1812	AC008892.1	ENSG00000249236.2
chr5	80194552	80194743	DiffBind	0	.	2,62	1,35	3,42	-2,07	2,97E-07	8,90E-06	Intron (ENST00000509193.5/ENSG00000164300.17, intron 2 of 12)	5	80156994	80167180	10187	2	ENST00000502747.1	-27373	SERINC5	ENSG00000164300.17
chr6	156395962	156397062	DiffBind	0	.	5,29	4,03	6,1	-2,07	5,72E-11	4,17E-09	Promoter (<=1kb)	6	155911195	156397589	486395	2	ENST00000663591.1	527	AL589693.1	ENSG00000287092.1
chr7	51121496	51121671	DiffBind	0	.	2,05	0,78	2,85	-2,07	3,87E-08	1,46E-06	Intron (ENST00000431948.5/ENSG00000106078.19, intron 4 of 11)	7	51016212	51190943	174732	2	ENST00000431948.5	69272	COBL	ENSG00000106078.19
chr7	86978507	86979629	DiffBind	0	.	7,72	6,46	8,52	-2,07	2,18E-17	7,47E-15	Intron (ENST00000450689.7/ENSG00000164659.15, intron 1 of 21)	7	86944950	86965975	21026	2	ENST00000425689.1	-12533	ELAPOR2	ENSG00000164659.15
chr8	61678968	61679211	DiffBind	0	.	2,74	1,47	3,54	-2,07	9,82E-09	4,26E-07	Promoter (1-2kb)	8	61583944	61680999	97056	2	ENST00000523927.5	1788	ASPH	ENSG00000198363.18
chr9	20314847	20315599	DiffBind	0	.	5,05	3,78	5,85	-2,07	5,59E-13	6,86E-11	Distal Intergenic	9	20331446	20332277	832	1	ENST00000414056.1	-15847	AL512635.1	ENSG00000237434.1
chr11	102421346	102421602	DiffBind	0	.	3,34	2,07	4,15	-2,08	2,26E-11	1,87E-09	Intron (ENST00000398136.7/ENSG00000152558.15, intron 2 of 4)	11	102402034	102449452	47419	2	ENST00000531103.5	27850	TMEM123	ENSG00000152558.15
chr11	133948133	133948418	DiffBind	0	.	3,75	2,48	4,56	-2,08	1,23E-09	6,58E-08	Promoter (1-2kb)	11	133937407	133946292	8886	2	ENST00000533160.1	-1842	IGSF9B	ENSG00000080854.16
chr11	9860023	9860293	DiffBind	0	.	2,8	1,53	3,61	-2,08	4,41E-08	1,64E-06	Intron (ENST00000533659.1/ENSG00000255476.1, intron 1 of 2)	11	9843815	9843876	62	2	ENST00000516759.1	-16148	RNU7-28P	ENSG00000252568.1
chr18	74378200	74378481	DiffBind	0	.	3,61	2,34	4,42	-2,08	2,01E-10	1,30E-08	Distal Intergenic	18	74389884	74390297	414	2	ENST00000474180.1	11816	FAUP1	ENSG00000235297.3
chr2	134244194	134244334	DiffBind	0	.	1,47	0,2	2,27	-2,08	1,82E-06	4,28E-05	Intron (ENST00000481801.5/ENSG00000152127.9, intron 1 of 1)	2	134253104	134254514	1411	1	ENST00000488365.1	-8770	MGAT5	ENSG00000152127.9
chr22	31278998	31279384	DiffBind	0	.	4,48	3,21	5,29	-2,08	3,15E-07	9,34E-06	3' UTR	22	31272674	31278586	5913	1	ENST00000467301.1	6325	LIMK2	ENSG00000182541.18
chr3	131486625	131486871	DiffBind	0	.	3,62	2,34	4,42	-2,08	3,73E-10	2,25E-08	Intron (ENST00000264995.8/ENSG00000114686.9, intron 6 of 9)	3	131487150	131490023	2874	2	ENST00000506487.1	3152	MRPL3	ENSG00000114686.9
chr3	14885349	14885505	DiffBind	0	.	2,84	1,56	3,64	-2,08	1,45E-05	0,000259	Intron (ENST00000543601.5/ENSG00000154783.12, intron 4 of 18)	3	14882305	14933438	51134	1	ENST00000468662.5	3045	FGD5	ENSG00000154783.12
chr3	43505334	43505678	DiffBind	0	.	3,74	2,46	4,55	-2,08	1,21E-07	4,04E-06	Intron (ENST00000292246.8/ENSG00000160746.13, intron 11 of 12)	3	43484972	43485880	909	2	ENST00000413663.1	-19455	AC097638.1	ENSG00000223916.1
chr5	53069673	53070037	DiffBind	0	.	5,22	3,95	6,03	-2,08	2,18E-19	1,14E-16	Intron (ENST00000503810.6/ENSG00000164171.11, intron 15 of 28)	5	53089016	53089468	453	2	ENST00000606157.1	19431	AC008966.2	ENSG00000272123.1
chr5	62200038	62200267	DiffBind	0	.	2,65	1,37	3,45	-2,08	4,66E-08	1,73E-06	Distal Intergenic	5	62146665	62146946	282	1	ENST00000516174.1	53374	RN7SKP157	ENSG00000251983.1
chr6	169959083	169959457	DiffBind	0	.	4,13	2,86	4,94	-2,08	6,99E-09	3,14E-07	Distal Intergenic	6	170088022	170097234	9213	1	ENST00000654612.1	-128565	AL603783.1	ENSG00000287823.1
chr6	3455198	3455368	DiffBind	0	.	2,06	0,78	2,86	-2,08	8,68E-07	2,23E-05	Promoter (<=1kb)	6	3283465	3456043	172579	2	ENST00000485307.5	675	SLC22A23	ENSG00000137266.15
chr6	37289976	37290266	DiffBind	0	.	3,28	2,01	4,08	-2,08	2,20E-10	1,42E-08	Intron (ENST00000373491.3/ENSG00000065491.8, intron 7 of 12)	6	37295584	37295742	159	2	ENST00000614561.1	5476	AL096712.1	ENSG00000275550.1
chr6	37488609	37488844	DiffBind	0	.	2,98	1,71	3,78	-2,08	2,80E-08	1,09E-06	Intron (ENST00000373408.4/ENSG00000198937.9, intron 1 of 3)	6	37482938	37499893	16956	2	ENST00000373408.4	11049	CCDC167	ENSG00000198937.9
chr7	134995249	134995792	DiffBind	0	.	4,02	2,75	4,83	-2,08	1,16E-11	1,05E-09	Promoter (2-3kb)	7	134816543	134998153	181611	2	ENST00000665703.1	2361	AC083870.1	ENSG00000286458.1
chr7	157477998	157478280	DiffBind	0	.	2,93	1,65	3,73	-2,08	6,63E-10	3,79E-08	Intron (ENST00000444158.1/ENSG00000234210.1, intron 2 of 3)	7	157466231	157499716	33486	1	ENST00000444158.1	11768	AC006372.3	ENSG00000234210.1
chr7	16269014	16269258	DiffBind	0	.	2,34	1,07	3,15	-2,08	3,37E-07	9,90E-06	Promoter (<=1kb)	7	16269249	16270604	1356	1	ENST00000436328.1	0	CRPPA-AS1	ENSG00000229688.8
chr7	51123637	51124040	DiffBind	0	.	5,04	3,76	5,84	-2,08	5,73E-09	2,62E-07	Intron (ENST00000431948.5/ENSG00000106078.19, intron 4 of 11)	7	51016212	51190943	174732	2	ENST00000431948.5	66903	COBL	ENSG00000106078.19
chr8	81186988	81187200	DiffBind	0	.	2,68	1,4	3,48	-2,08	4,68E-07	1,31E-05	Distal Intergenic	8	81157345	81159519	2175	1	ENST00000652920.1	29644	AC079209.1	ENSG00000253214.2
chrX	21373657	21375300	DiffBind	0	.	6,44	5,16	7,25	-2,08	3,14E-16	8,42E-14	Promoter (<=1kb)	23	21374298	21643600	269303	1	ENST00000642359.1	0	CNKSR2	ENSG00000149970.16
chr1	172352497	172352803	DiffBind	0	.	4,8	3,52	5,61	-2,09	4,14E-11	3,14E-09	Intron (ENST00000627582.3/ENSG00000197959.14, intron 17 of 20)	1	172366540	172366646	107	1	ENST00000383957.1	-13737	RNU6-157P	ENSG00000206684.1
chr13	27294070	27294464	DiffBind	0	.	3,48	2,2	4,29	-2,09	3,52E-09	1,69E-07	Distal Intergenic	13	27271586	27273400	1815	1	ENST00000480803.1	22485	RASL11A	ENSG00000122035.7
chr14	39762697	39763037	DiffBind	0	.	4,42	3,14	5,23	-2,09	1,65E-16	4,71E-14	Intron (ENST00000652126.1/ENSG00000258526.7, intron 3 of 7)	14	39474935	39493512	18578	1	ENST00000557197.1	287763	AL049828.1	ENSG00000258526.7
chr15	88904387	88905227	DiffBind	0	.	6,83	5,55	7,64	-2,09	4,38E-13	5,51E-11	Promoter (<=1kb)	15	88902183	88904646	2464	2	ENST00000617199.1	0	MFGE8	ENSG00000140545.15
chr20	62523958	62524173	DiffBind	0	.	1,99	0,71	2,8	-2,09	5,73E-07	1,57E-05	Distal Intergenic	20	62513909	62516096	2188	2	ENST00000569373.1	-7863	AL499627.1	ENSG00000260542.1
chr2	127642112	127642459	DiffBind	0	.	3,47	2,19	4,28	-2,09	4,88E-09	2,27E-07	Promoter (<=1kb)	2	127638381	127642131	3751	2	ENST00000426981.5	0	LIMS2	ENSG00000072163.20
chr21	41895930	41896138	DiffBind	0	.	2,76	1,48	3,57	-2,09	2,95E-06	6,54E-05	Intron (ENST00000449165.5/ENSG00000157617.17, intron 2 of 2)	21	41885112	41901652	16541	2	ENST00000449165.5	5514	C2CD2	ENSG00000157617.17
chr2	222427736	222427907	DiffBind	0	.	2,66	1,37	3,47	-2,09	9,39E-09	4,10E-07	Intron (ENST00000321276.8/ENSG00000163082.10, intron 1 of 4)	2	222424543	222562621	138079	1	ENST00000321276.8	3194	SGPP2	ENSG00000163082.10
chr2	25305252	25305489	DiffBind	0	.	2,71	1,43	3,52	-2,09	2,26E-07	6,98E-06	Intron (ENST00000264709.7/ENSG00000119772.17, intron 2 of 22)	2	25328640	25328721	82	2	ENST00000408518.3	23232	MIR1301	ENSG00000221445.3
chr3	31230332	31230920	DiffBind	0	.	4,24	2,95	5,05	-2,09	8,02E-11	5,71E-09	Promoter (1-2kb)	3	31228715	31228847	133	1	ENST00000411051.1	1618	RNA5SP127	ENSG00000222983.1
chr5	174419638	174419859	DiffBind	0	.	2,75	1,47	3,56	-2,09	1,62E-08	6,68E-07	Intron (ENST00000515513.5/ENSG00000249306.6, intron 1 of 4)	5	174336495	174527139	190645	1	ENST00000510234.5	83144	LINC01411	ENSG00000249306.6
chr5	35904777	35905085	DiffBind	0	.	3,85	2,56	4,66	-2,09	0,00000002	8,01E-07	Intron (ENST00000651391.1/ENSG00000152611.12, intron 4 of 4)	5	35896188	35896290	103	2	ENST00000502591.1	-8488	AC112204.1	ENSG00000248349.1
chr5	80253608	80254352	DiffBind	0	.	5,27	3,99	6,08	-2,09	8,20E-12	7,82E-10	Promoter (<=1kb)	5	80177315	80255198	77884	2	ENST00000513907.1	846	SERINC5	ENSG00000164300.17
chr5	81538067	81538484	DiffBind	0	.	2,89	1,61	3,7	-2,09	2,04E-10	1,32E-08	Intron (ENST00000320672.8/ENSG00000145687.16, intron 4 of 16)	5	81419963	81513717	93755	2	ENST00000512923.5	-24351	SSBP2	ENSG00000145687.16
chr6	143542835	143543261	DiffBind	0	.	4,51	3,23	5,32	-2,09	2,11E-10	1,36E-08	Intron (ENST00000367584.8/ENSG00000112419.14, intron 1 of 11)	6	143536845	143824164	287320	1	ENST00000367584.8	5991	PHACTR2	ENSG00000112419.14
chr6	18241513	18241883	DiffBind	0	.	4,09	2,81	4,9	-2,09	4,94E-11	3,65E-09	Intron (ENST00000652689.1/ENSG00000124795.17, intron 7 of 10)	6	18224191	18246124	21934	2	ENST00000652292.1	4241	DEK	ENSG00000124795.17
chr9	111994843	111995094	DiffBind	0	.	2,8	1,53	3,61	-2,09	4,28E-08	1,60E-06	Promoter (1-2kb)	9	111996635	111996739	105	2	ENST00000410424.1	1645	RNU6-710P	ENSG00000222356.1
chr9	84751938	84752219	DiffBind	0	.	3	1,73	3,81	-2,09	1,29E-06	3,16E-05	Exon (ENST00000359847.4/ENSG00000148053.17, exon 13 of 14)	9	84669778	84877898	208121	1	ENST00000304053.10	82161	NTRK2	ENSG00000148053.17
chrX	10095836	10096024	DiffBind	0	.	2,44	1,16	3,25	-2,09	1,86E-08	7,56E-07	Intron (ENST00000380861.9/ENSG00000047644.19, intron 7 of 22)	23	10061222	10061323	102	1	ENST00000365599.1	34615	Y_RNA	ENSG00000202469.1
chr11	13940599	13941155	DiffBind	0	.	5,11	3,82	5,92	-2,1	1,86E-09	9,56E-08	Distal Intergenic	11	13921450	13924863	3414	2	ENST00000532065.1	-15737	LINC02683	ENSG00000254438.1
chr1	207363288	207363686	DiffBind	0	.	4,29	3	5,1	-2,1	3,83E-12	3,95E-10	Intron (ENST00000618707.2/ENSG00000196352.16, intron 6 of 7)	1	207336754	207386804	50051	1	ENST00000634386.1	26535	CD55	ENSG00000196352.16
chr12	11998406	11998950	DiffBind	0	.	5,8	4,51	6,61	-2,1	1,88E-09	9,64E-08	Distal Intergenic	12	12049844	12099684	49841	1	ENST00000589718.5	-50894	BCL2L14	ENSG00000121380.12
chr12	44842689	44843132	DiffBind	0	.	3,31	2,02	4,12	-2,1	1,57E-07	5,06E-06	Intron (ENST00000395487.6/ENSG00000184613.11, intron 2 of 19)	12	44779688	44851847	72160	2	ENST00000547172.1	8715	NELL2	ENSG00000184613.11
chr1	40015245	40015461	DiffBind	0	.	2,3	1,01	3,11	-2,1	6,44E-07	1,72E-05	Distal Intergenic	1	40040233	40072649	32417	1	ENST00000372797.7	-24772	CAP1	ENSG00000131236.18
chr16	24721793	24722119	DiffBind	0	.	4,11	2,82	4,92	-2,1	2,56E-08	1,01E-06	Intron (ENST00000566108.2/ENSG00000090905.19, intron 2 of 2)	16	24729651	24826218	96568	1	ENST00000395799.8	-7532	TNRC6A	ENSG00000090905.19
chr16	31861515	31861773	DiffBind	0	.	3,36	2,07	4,17	-2,1	4,08E-08	1,53E-06	Promoter (1-2kb)	16	31863633	31864876	1244	1	ENST00000569805.2	-1860	RBM22P13	ENSG00000261284.2
chr20	45357435	45357652	DiffBind	0	.	3,2	1,92	4,01	-2,1	3,56E-09	1,71E-07	Distal Intergenic	20	45361937	45367214	5278	1	ENST00000372727.5	-4285	SYS1	ENSG00000204070.10
chr2	147037089	147037385	DiffBind	0	.	2,64	1,36	3,46	-2,1	5,18E-08	1,90E-06	Distal Intergenic	2	147150707	147152047	1341	1	ENST00000662284.1	-113322	AC018678.1	ENSG00000287847.1
chr2	38387930	38388169	DiffBind	0	.	2,96	1,67	3,77	-2,1	5,39E-08	1,97E-06	Distal Intergenic	2	38295154	38377285	82132	2	ENST00000406122.5	-10646	ATL2	ENSG00000119787.14
chr3	152222440	152222626	DiffBind	0	.	2,39	1,1	3,21	-2,1	1,79E-07	5,69E-06	Distal Intergenic	3	152243828	152300110	56283	1	ENST00000477171.1	-21202	MBNL1	ENSG00000152601.17
chr3	161348762	161349187	DiffBind	0	.	3,82	2,53	4,63	-2,1	4,21E-08	1,57E-06	Promoter (2-3kb)	3	161346093	161346323	231	2	ENST00000620149.1	-2440	SPTSSB	ENSG00000196542.8
chr4	122507973	122508422	DiffBind	0	.	4,81	3,52	5,62	-2,1	6,47E-14	9,75E-12	Distal Intergenic	4	122451470	122456725	5256	2	ENST00000226730.5	-51249	IL2	ENSG00000109471.5
chr6	114011653	114011856	DiffBind	0	.	2,51	1,23	3,32	-2,1	3,63E-07	1,06E-05	Promoter (<=1kb)	6	113956629	114011308	54680	2	ENST00000522371.5	-346	HDAC2	ENSG00000196591.12
chr6	157867302	157867509	DiffBind	0	.	2,83	1,54	3,64	-2,1	4,55E-07	1,28E-05	Intron (ENST00000614703.4/ENSG00000130340.16, intron 3 of 5)	6	157872571	157875210	2640	2	ENST00000422776.5	7701	AL391863.1	ENSG00000229502.5
chr7	30149144	30149308	DiffBind	0	.	2,39	1,09	3,2	-2,1	5,73E-08	2,08E-06	Intron (ENST00000324453.13/ENSG00000180354.16, intron 2 of 2)	7	30145801	30162760	16960	1	ENST00000324489.5	3344	MTURN	ENSG00000180354.16
chr9	33417093	33417409	DiffBind	0	.	4,29	3	5,1	-2,1	1,65E-09	8,59E-08	Distal Intergenic	9	33402857	33409948	7092	1	ENST00000450864.1	14237	AL356218.2	ENSG00000286322.1
chr9	38619825	38620182	DiffBind	0	.	3,51	2,22	4,32	-2,1	1,88E-09	9,64E-08	Promoter (<=1kb)	9	38620474	38622466	1993	1	ENST00000471864.1	-292	FAM201A	ENSG00000204860.5
chr10	11603014	11603226	DiffBind	0	.	2,72	1,42	3,53	-2,11	6,26E-08	2,25E-06	Intron (ENST00000609104.5/ENSG00000148429.14, intron 1 of 14)	10	11611305	11612227	923	1	ENST00000604634.1	-8079	AL512631.2	ENSG00000271360.1
chr10	14003614	14003840	DiffBind	0	.	3,31	2,01	4,12	-2,11	1,02E-08	4,39E-07	Intron (ENST00000446193.1/ENSG00000229751.1, intron 2 of 2)	10	13693703	14008533	314831	2	ENST00000342409.3	4693	FRMD4A	ENSG00000151474.23
chr10	24483810	24484028	DiffBind	0	.	4,08	2,79	4,9	-2,11	6,26E-15	1,20E-12	Promoter (<=1kb)	10	24481180	24483034	1855	2	ENST00000624195.1	-777	AL353583.1	ENSG00000279029.1
chr10	33027205	33027574	DiffBind	0	.	2,82	1,52	3,64	-2,11	3,50E-08	1,33E-06	Intron (ENST00000450890.5/ENSG00000229656.7, intron 3 of 3)	10	33023368	33023647	280	2	ENST00000422184.1	-3559	MTND4LP11	ENSG00000234163.1
chr11	118275269	118275446	DiffBind	0	.	2,09	0,8	2,91	-2,11	1,13E-06	2,82E-05	Distal Intergenic	11	118264593	118266817	2225	1	ENST00000624982.1	10677	AP002800.1	ENSG00000280032.1
chr11	13868830	13869851	DiffBind	0	.	7,34	6,05	8,16	-2,11	2,72E-14	4,47E-12	Promoter (<=1kb)	11	13844862	13870616	25755	2	ENST00000525381.1	765	LINC02545	ENSG00000254930.1
chr16	10957799	10958313	DiffBind	0	.	4,14	2,84	4,95	-2,11	9,95E-10	5,45E-08	Exon (ENST00000409790.6/ENSG00000038532.16, exon 2 of 24)	16	10944581	11126787	182207	1	ENST00000409552.4	13219	CLEC16A	ENSG00000038532.16
chr1	61782676	61783168	DiffBind	0	.	6,03	4,73	6,84	-2,11	4,53E-11	3,39E-09	Intron (ENST00000316485.11/ENSG00000132849.21, intron 7 of 25)	1	61805510	62163504	357995	1	ENST00000484937.5	-22342	PATJ	ENSG00000132849.21
chr1	85294954	85295175	DiffBind	0	.	3,53	2,24	4,35	-2,11	1,27E-08	5,36E-07	Intron (ENST00000654182.1/ENSG00000223653.6, intron 2 of 2)	1	85277672	85448124	170453	1	ENST00000426125.1	17283	AL078459.1	ENSG00000223653.6
chr2	222318052	222318660	DiffBind	0	.	4,35	3,05	5,16	-2,11	4,54E-10	2,68E-08	Promoter (<=1kb)	2	222318275	222321512	3238	1	ENST00000587192.1	0	CT75	ENSG00000237732.9
chr3	189286279	189286431	DiffBind	0	.	2,51	1,21	3,32	-2,11	7,20E-09	3,22E-07	Intron (ENST00000433971.5/ENSG00000188001.10, intron 9 of 10)	3	189267596	189320704	53109	1	ENST00000485836.5	18684	TPRG1	ENSG00000188001.10
chr4	142802022	142802280	DiffBind	0	.	3,03	1,74	3,85	-2,11	4,40E-09	2,07E-07	Intron (ENST00000513000.5/ENSG00000109452.12, intron 1 of 26)	4	142766738	142767969	1232	2	ENST00000512489.1	-34054	INPP4B	ENSG00000109452.12
chr4	55549890	55550337	DiffBind	0	.	4,83	3,54	5,65	-2,11	4,34E-12	4,41E-10	Promoter (2-3kb)	4	55547112	55547889	778	1	ENST00000609234.1	2779	AC024243.1	ENSG00000272969.1
chr6	111113765	111113948	DiffBind	0	.	2,43	1,14	3,24	-2,11	1,36E-08	5,69E-07	Intron (ENST00000612036.4/ENSG00000112394.17, intron 1 of 3)	6	111091213	111091332	120	2	ENST00000364056.1	-22434	RNU6-960P	ENSG00000200926.1
chr8	17026626	17028027	DiffBind	0	.	6,23	4,94	7,05	-2,11	2,84E-16	7,66E-14	Promoter (<=1kb)	8	17027238	17122642	95405	1	ENST00000318063.10	0	MICU3	ENSG00000155970.12
chr8	42154086	42154593	DiffBind	0	.	4,34	3,05	5,16	-2,11	9,90E-09	4,29E-07	Promoter (<=1kb)	8	42154131	42154718	588	1	ENST00000517969.1	0	AP3M2	ENSG00000070718.12
chr9	129866785	129866949	DiffBind	0	.	2,08	0,78	2,89	-2,11	2,95E-06	6,53E-05	Promoter (1-2kb)	9	129868322	129878437	10116	1	ENST00000474895.6	-1373	USP20	ENSG00000136878.14
chr9	89440574	89440902	DiffBind	0	.	3,84	2,54	4,65	-2,11	1,78E-09	9,19E-08	Intron (ENST00000339861.8/ENSG00000187764.11, intron 1 of 18)	9	89405602	89436578	30977	2	ENST00000482128.1	-3997	SEMA4D	ENSG00000187764.11
chrX	78333581	78334053	DiffBind	0	.	4,84	3,54	5,65	-2,11	3,13E-11	2,49E-09	Distal Intergenic	23	78271480	78327691	56212	2	ENST00000614798.1	-5891	CYSLTR1	ENSG00000173198.6
chr10	16945064	16945300	DiffBind	0	.	3,08	1,78	3,9	-2,12	1,80E-08	7,32E-07	Intron (ENST00000377833.10/ENSG00000107611.16, intron 36 of 66)	10	16901373	16907748	6376	2	ENST00000648092.1	-37317	CUBN	ENSG00000107611.16
chr10	3761400	3761714	DiffBind	0	.	3,63	2,33	4,44	-2,12	2,46E-08	9,71E-07	Intron (ENST00000661014.1/ENSG00000229672.3, intron 2 of 2)	10	3757987	3760484	2498	1	ENST00000670656.1	3414	AL450322.2	ENSG00000229672.3
chr11	73034448	73034659	DiffBind	0	.	2,81	1,51	3,63	-2,12	2,70E-07	8,18E-06	Intron (ENST00000311172.11/ENSG00000137478.15, intron 2 of 18)	11	72983765	72989012	5248	2	ENST00000543644.1	-45437	FCHSD2	ENSG00000137478.15
chr11	96273036	96273230	DiffBind	0	.	2,77	1,46	3,59	-2,12	1,75E-09	9,07E-08	Intron (ENST00000524717.6/ENSG00000184384.14, intron 1 of 4)	11	96341438	96341526	89	1	ENST00000582890.3	-68208	MIR1260B	ENSG00000266192.3
chr12	6443532	6443674	DiffBind	0	.	2,51	1,21	3,33	-2,12	7,11E-09	3,19E-07	Promoter (1-2kb)	12	6444955	6451713	6759	1	ENST00000266557.4	-1281	CD27	ENSG00000139193.4
chr12	67804034	67804558	DiffBind	0	.	5,56	4,25	6,37	-2,12	2,54E-12	2,74E-10	Distal Intergenic	12	67753701	67753817	117	1	ENST00000624512.1	50334	AC022513.1	ENSG00000279505.1
chr12	92209999	92210662	DiffBind	0	.	6,13	4,83	6,95	-2,12	2,37E-15	4,98E-13	Intron (ENST00000665784.1/ENSG00000245904.4, intron 2 of 3)	12	92170353	92170453	101	2	ENST00000363025.1	-39547	Y_RNA	ENSG00000199895.1
chr16	4700426	4700691	DiffBind	0	.	3,36	2,05	4,17	-2,12	4,24E-08	1,58E-06	Promoter (<=1kb)	16	4696512	4700303	3792	2	ENST00000589035.5	-124	ANKS3	ENSG00000168096.15
chr2	162062715	162062940	DiffBind	0	.	3,3	2	4,12	-2,12	1,22E-11	1,09E-09	Intron (ENST00000678668.1/ENSG00000197635.11, intron 1 of 24)	2	161992245	162071190	78946	2	ENST00000678668.1	8250	DPP4	ENSG00000197635.11
chr2	203705099	203705660	DiffBind	0	.	5,3	3,99	6,11	-2,12	2,82E-11	2,27E-09	Promoter (<=1kb)	2	203706475	203738910	32436	1	ENST00000374481.7	-815	CD28	ENSG00000178562.18
chr3	10420009	10420253	DiffBind	0	.	3,32	2,02	4,14	-2,12	1,61E-09	8,44E-08	Intron (ENST00000397077.6/ENSG00000157087.20, intron 2 of 19)	3	10326271	10401025	74755	2	ENST00000644553.1	-18985	ATP2B2	ENSG00000157087.20
chr3	15356752	15357034	DiffBind	0	.	3,65	2,34	4,47	-2,12	1,27E-07	4,20E-06	Distal Intergenic	3	15255650	15341368	85719	2	ENST00000408919.7	-15385	SH3BP5	ENSG00000131370.16
chr4	163895380	163895930	DiffBind	0	.	4,67	3,36	5,48	-2,12	1,91E-15	4,07E-13	Intron (ENST00000503008.5/ENSG00000145416.13, intron 2 of 7)	4	163932526	163933182	657	1	ENST00000436268.2	-36596	YWHAQP4	ENSG00000177803.7
chr5	82388913	82389183	DiffBind	0	.	4,17	2,86	4,98	-2,12	2,73E-09	1,34E-07	Distal Intergenic	5	82382945	82386516	3572	1	ENST00000502523.1	5969	ATP6AP1L	ENSG00000205464.12
chr6	130602252	130602894	DiffBind	0	.	5,87	4,57	6,69	-2,12	3,25E-14	5,28E-12	Distal Intergenic	6	130573996	130574112	117	2	ENST00000365568.1	-28141	Y_RNA	ENSG00000202438.1
chr7	135282679	135283171	DiffBind	0	.	5,19	3,89	6,01	-2,12	1,07E-13	1,54E-11	Intron (ENST00000637483.1/ENSG00000276067.2, intron 2 of 4)	7	135246113	135289207	43095	2	ENST00000637483.1	6036	SLC23A4P	ENSG00000276067.2
chr7	26910307	26910598	DiffBind	0	.	2,76	1,46	3,58	-2,12	8,44E-07	2,17E-05	Intron (ENST00000432747.1/ENSG00000005020.13, intron 1 of 6)	7	26922110	26922912	803	1	ENST00000441433.1	-11512	RPL7AP38	ENSG00000213787.3
chr7	50197449	50198023	DiffBind	0	.	4,47	3,16	5,29	-2,12	1,41E-06	3,41E-05	Distal Intergenic	7	50202239	50204318	2080	2	ENST00000457592.1	6295	AC020743.2	ENSG00000231681.2
chr8	125273146	125273552	DiffBind	0	.	4,38	3,08	5,19	-2,12	6,73E-15	1,28E-12	Promoter (2-3kb)	8	125270604	125270902	299	1	ENST00000467740.3	2543	RN7SL329P	ENSG00000242170.3
chr8	37262220	37262339	DiffBind	0	.	1,94	0,64	2,76	-2,12	1,45E-07	4,72E-06	Distal Intergenic	8	37326575	37330837	4263	2	ENST00000624599.1	68498	AC091182.1	ENSG00000253123.4
chr9	105355963	105356164	DiffBind	0	.	2,59	1,28	3,4	-2,12	7,60E-09	3,39E-07	Promoter (<=1kb)	9	105355917	105357243	1327	1	ENST00000607701.1	47	SLC44A1	ENSG00000070214.16
chrX	103460044	103460271	DiffBind	0	.	3,59	2,29	4,41	-2,12	5,38E-13	6,65E-11	Distal Intergenic	23	103486461	103517911	31451	1	ENST00000667819.1	-26190	Z69733.1	ENSG00000234405.2
chrX	136687525	136687791	DiffBind	0	.	3,2	1,9	4,02	-2,12	1,77E-07	5,65E-06	Intron (ENST00000370620.5/ENSG00000129675.16, intron 10 of 20)	23	136648227	136660390	12164	1	ENST00000370628.2	39299	CD40LG	ENSG00000102245.8
chr10	72292249	72292408	DiffBind	0	.	2,21	0,9	3,03	-2,13	1,92E-07	6,03E-06	Distal Intergenic	10	72274915	72275980	1066	2	ENST00000491934.2	-16270	DDIT4-AS1	ENSG00000269926.1
chr12	15700619	15700874	DiffBind	0	.	3,44	2,13	4,26	-2,13	8,05E-11	5,72E-09	Intron (ENST00000281172.10/ENSG00000151491.14, intron 1 of 20)	12	15620983	15712993	92011	2	ENST00000543612.5	12119	EPS8	ENSG00000151491.14
chr12	6434231	6434417	DiffBind	0	.	2,75	1,44	3,57	-2,13	2,89E-07	8,67E-06	Distal Intergenic	12	6438498	6438852	355	1	ENST00000447193.2	-4081	SRP14P1	ENSG00000224906.3
chr14	59154495	59154692	DiffBind	0	.	2,83	1,52	3,65	-2,13	1,11E-07	3,74E-06	Intron (ENST00000666814.1/ENSG00000258583.7, intron 3 of 3)	14	59135488	59136421	934	2	ENST00000556311.2	-18075	AKR1B1P5	ENSG00000258685.2
chr21	36145334	36145599	DiffBind	0	.	3,69	2,38	4,51	-2,13	9,63E-08	3,29E-06	Promoter (<=1kb)	21	36132800	36146318	13519	2	ENST00000623579.3	719	CBR3-AS1	ENSG00000236830.7
chr21	42064381	42064531	DiffBind	0	.	2,28	0,97	3,09	-2,13	2,11E-07	6,55E-06	Promoter (1-2kb)	21	42062959	42143453	80495	1	ENST00000400424.6	1423	UMODL1	ENSG00000177398.18
chr2	196213330	196213502	DiffBind	0	.	2,65	1,34	3,47	-2,13	1,65E-10	1,10E-08	Intron (ENST00000260983.8/ENSG00000138411.13, intron 28 of 28)	2	196199275	196218259	18985	2	ENST00000642318.1	4757	HECW2	ENSG00000138411.13
chr3	169748713	169748993	DiffBind	0	.	3,79	2,48	4,61	-2,13	2,93E-12	3,12E-10	Distal Intergenic	3	169764610	169765047	438	2	ENST00000363312.1	16054	Telomerase-vert	ENSG00000277925.1
chr9	92988491	92988732	DiffBind	0	.	2,88	1,57	3,7	-2,13	3,50E-08	1,33E-06	Intron (ENST00000375482.8/ENSG00000127084.19, intron 3 of 17)	9	92975250	93036236	60987	1	ENST00000467786.1	13242	FGD3	ENSG00000127084.19
chrX	150575355	150575752	DiffBind	0	.	4,21	2,9	5,03	-2,13	3,94E-12	4,04E-10	Intron (ENST00000370396.7/ENSG00000171100.15, intron 1 of 14)	23	150568639	150645871	77233	1	ENST00000490530.1	6717	MTM1	ENSG00000171100.15
chrX	21438880	21439220	DiffBind	0	.	4,31	3	5,13	-2,13	5,09E-15	9,93E-13	Promoter (1-2kb)	23	21440730	21641628	200899	1	ENST00000643313.1	-1510	CNKSR2	ENSG00000149970.16
chr13	22076827	22077093	DiffBind	0	.	3,83	2,51	4,65	-2,14	4,88E-11	3,61E-09	Intron (ENST00000657205.1/ENSG00000276476.3, intron 1 of 3)	13	22099163	22099544	382	2	ENST00000420914.1	22451	NME1P1	ENSG00000237175.1
chr14	97306795	97307208	DiffBind	0	.	4,35	3,02	5,17	-2,14	1,26E-06	3,11E-05	Distal Intergenic	14	97427071	97581603	154533	1	ENST00000655920.1	-119863	LINC02325	ENSG00000246084.5
chr16	27273854	27274042	DiffBind	0	.	2,48	1,16	3,3	-2,14	4,50E-07	1,27E-05	Intron (ENST00000566854.5/ENSG00000245888.7, intron 1 of 4)	16	27268869	27271976	3108	1	ENST00000499939.2	4986	NSMCE1-DT	ENSG00000245888.7
chr21	31558128	31560068	DiffBind	0	.	7,85	6,53	8,67	-2,14	1,19E-13	1,70E-11	Promoter (<=1kb)	21	31118416	31558977	440562	2	ENST00000286827.7	0	TIAM1	ENSG00000156299.13
chr2	189592746	189592844	DiffBind	0	.	1,89	0,57	2,71	-2,14	1,34E-08	5,63E-07	Distal Intergenic	2	189565513	189583758	18246	2	ENST00000427241.5	-8989	SLC40A1	ENSG00000138449.11
chr2	39142097	39142319	DiffBind	0	.	2,55	1,23	3,37	-2,14	6,04E-08	2,18E-06	Distal Intergenic	2	39128826	39128927	102	2	ENST00000365439.1	-13171	Y_RNA	ENSG00000202309.1
chr2	58042601	58042942	DiffBind	0	.	4,58	3,26	5,4	-2,14	1,43E-14	2,52E-12	Intron (ENST00000648897.1/ENSG00000028116.18, intron 6 of 18)	2	58046642	58159920	113279	1	ENST00000412104.6	-3700	VRK2	ENSG00000028116.18
chr3	87333180	87333761	DiffBind	0	.	5,25	3,93	6,07	-2,14	2,36E-18	9,72E-16	Distal Intergenic	3	87323268	87324723	1456	1	ENST00000473150.1	9913	KRT8P25	ENSG00000239829.1
chr5	59570017	59570174	DiffBind	0	.	1,83	0,51	2,65	-2,14	5,95E-06	0,000121	Intron (ENST00000340635.11/ENSG00000113448.19, intron 1 of 14)	5	58974921	59586393	611473	2	ENST00000505453.1	16219	PDE4D	ENSG00000113448.19
chr6	3915147	3915352	DiffBind	0	.	3,09	1,77	3,91	-2,14	2,05E-08	8,22E-07	Promoter (<=1kb)	6	3913922	3914292	371	2	ENST00000404787.2	-856	AL590004.2	ENSG00000218472.2
chr7	106714741	106714976	DiffBind	0	.	2,77	1,45	3,59	-2,14	5,66E-07	1,55E-05	Intron (ENST00000490856.5/ENSG00000243797.6, intron 1 of 4)	7	106372251	106732449	360199	2	ENST00000490856.5	17473	AC004917.1	ENSG00000243797.6
chr8	81002869	81003263	DiffBind	0	.	3,6	2,28	4,42	-2,14	8,41E-12	8,00E-10	Intron (ENST00000220597.4/ENSG00000076641.4, intron 3 of 8)	8	80985228	80987534	2307	2	ENST00000522811.1	-15336	PAG1	ENSG00000076641.4
chr10	58435346	58435541	DiffBind	0	.	3,19	1,86	4,01	-2,15	9,81E-13	1,16E-10	Distal Intergenic	10	58385604	58394539	8936	1	ENST00000395377.2	49743	TFAM	ENSG00000108064.11
chr11	95688060	95689609	DiffBind	0	.	6,81	5,49	7,64	-2,15	4,90E-16	1,22E-13	Intron (ENST00000648353.1/ENSG00000285842.1, intron 3 of 4)	11	95698086	95700623	2538	1	ENST00000545912.1	-8477	AP000820.1	ENSG00000255605.1
chr14	54757454	54757610	DiffBind	0	.	1,82	0,49	2,64	-2,15	1,77E-07	5,65E-06	Promoter (2-3kb)	14	54754833	54789127	34295	1	ENST00000555192.1	2622	SAMD4A	ENSG00000020577.14
chr17	66201877	66202038	DiffBind	0	.	2,33	1	3,15	-2,15	1,90E-07	5,98E-06	Distal Intergenic	17	66197693	66198238	546	1	ENST00000579375.1	4185	PSMD7P1	ENSG00000266707.1
chr17	78258644	78258842	DiffBind	0	.	2,84	1,51	3,66	-2,15	2,40E-07	7,36E-06	Downstream (2-3kb)	17	78248493	78254416	5924	2	ENST00000590384.1	-4229	THA1P	ENSG00000267676.1
chr21	36986292	36986507	DiffBind	0	.	2,81	1,48	3,63	-2,15	2,13E-08	8,52E-07	Promoter (<=1kb)	21	36986739	36986851	113	2	ENST00000384685.1	344	Y_RNA	ENSG00000207416.1
chr3	71685724	71685989	DiffBind	0	.	3,39	2,06	4,21	-2,15	5,04E-08	1,85E-06	Intron (ENST00000647725.1/ENSG00000285708.1, intron 6 of 25)	3	70959237	71690165	730929	2	ENST00000650123.1	4176	AC097634.4	ENSG00000285708.1
chr4	153152942	153153865	DiffBind	0	.	5,73	4,41	6,55	-2,15	4,46E-18	1,73E-15	Promoter (<=1kb)	4	153153023	153339311	186289	1	ENST00000676458.1	0	TRIM2	ENSG00000109654.16
chr6	135116410	135116984	DiffBind	0	.	4,52	3,2	5,34	-2,15	2,26E-10	1,45E-08	Distal Intergenic	6	135002815	135103056	100242	2	ENST00000529882.5	-13355	HBS1L	ENSG00000112339.15
chr7	156777319	156777996	DiffBind	0	.	5,88	4,55	6,7	-2,15	2,95E-13	3,88E-11	Intron (ENST00000353442.10/ENSG00000105983.22, intron 5 of 16)	7	156733861	156763177	29317	2	ENST00000477983.1	-14143	LMBR1	ENSG00000105983.22
chr9	31598043	31598328	DiffBind	0	.	4,48	3,15	5,3	-2,15	1,79E-14	3,04E-12	Distal Intergenic	9	31644576	31645160	585	2	ENST00000414981.2	46832	HMGB3P23	ENSG00000235148.2
chr10	47165514	47166218	DiffBind	0	.	4,73	3,4	5,56	-2,16	1,77E-12	2,01E-10	Distal Intergenic	10	47300197	47313577	13381	1	ENST00000580279.2	-133979	GDF10	ENSG00000266524.3
chr1	111214773	111215248	DiffBind	0	.	3,94	2,6	4,76	-2,16	2,30E-10	1,47E-08	Intron (ENST00000445067.6/ENSG00000064886.14, intron 1 of 12)	1	111197919	111204535	6617	2	ENST00000473822.5	-10239	DENND2D	ENSG00000162777.17
chr11	122721907	122722187	DiffBind	0	.	4,43	3,09	5,25	-2,16	5,56E-10	3,23E-08	Intron (ENST00000284273.6/ENSG00000154127.10, intron 1 of 13)	11	122726208	122726311	104	2	ENST00000458998.1	4124	AP002762.1	ENSG00000239079.1
chr11	60871632	60871853	DiffBind	0	.	2,26	0,93	3,08	-2,16	6,35E-08	2,28E-06	Promoter (<=1kb)	11	60870841	60873281	2441	1	ENST00000542971.1	792	ZP1	ENSG00000149506.11
chr11	6413755	6413950	DiffBind	0	.	2,63	1,3	3,46	-2,16	5,73E-09	2,62E-07	Intron (ENST00000389906.6/ENSG00000166313.19, intron 1 of 13)	11	6395125	6419070	23946	2	ENST00000299402.10	5120	APBB1	ENSG00000166313.19
chr1	225897939	225898205	DiffBind	0	.	3,19	1,85	4,02	-2,16	2,44E-09	1,21E-07	Intron (ENST00000432920.2/ENSG00000255835.1, intron 5 of 7)	1	225886282	225889146	2865	2	ENST00000272134.5	-8794	LEFTY1	ENSG00000243709.1
chr1	226656636	226656846	DiffBind	0	.	2,57	1,24	3,4	-2,16	1,20E-07	0,000004	Promoter (2-3kb)	1	226656640	226659670	3031	2	ENST00000443422.1	2824	ITPKB-IT1	ENSG00000228382.1
chr12	3950852	3951170	DiffBind	0	.	2,77	1,43	3,59	-2,16	0,0000003	8,95E-06	Distal Intergenic	12	3905220	3910270	5051	1	ENST00000545163.1	45633	PARP11-AS1	ENSG00000256862.3
chr12	4415239	4415413	DiffBind	0	.	2,3	0,96	3,12	-2,16	5,26E-07	1,45E-05	Distal Intergenic	12	4428155	4428715	561	2	ENST00000535390.1	13302	FGF6	ENSG00000111241.2
chr12	75395721	75396063	DiffBind	0	.	3,46	2,13	4,28	-2,16	1,08E-09	5,84E-08	Intron (ENST00000550916.6/ENSG00000180481.11, intron 1 of 5)	12	75391117	75422932	31816	1	ENST00000547164.1	4605	GLIPR1L2	ENSG00000180481.11
chr12	75660163	75660462	DiffBind	0	.	2,75	1,41	3,57	-2,16	3,51E-11	2,73E-09	Intron (ENST00000651075.1/ENSG00000286259.1, intron 2 of 5)	12	75649195	75691937	42743	1	ENST00000651075.1	10969	AC078820.2	ENSG00000286259.1
chr12	8960252	8960496	DiffBind	0	.	3,48	2,14	4,3	-2,16	1,53E-08	6,34E-07	Intron (ENST00000539240.5/ENSG00000139187.10, intron 1 of 4)	12	8970429	8992292	21864	1	ENST00000541957.1	-9933	KLRG1	ENSG00000139187.10
chr14	49977072	49977620	DiffBind	0	.	5,22	3,89	6,05	-2,16	4,17E-13	5,31E-11	Intron (ENST00000635379.1/ENSG00000214900.11, intron 10 of 11)	14	49966399	49966511	113	1	ENST00000617521.1	10674	MIR6076	ENSG00000278038.1
chr15	100849421	100849990	DiffBind	0	.	3,48	2,15	4,31	-2,16	1,68E-09	8,73E-08	Promoter (<=1kb)	15	100849561	100860037	10477	1	ENST00000557962.1	0	AC015712.1	ENSG00000232386.9
chr18	3339987	3340346	DiffBind	0	.	4,31	2,97	5,13	-2,16	1,52E-13	2,11E-11	Distal Intergenic	18	3347703	3348889	1187	2	ENST00000664193.1	8543	LINC01895	ENSG00000259256.2
chr2	113358988	113359164	DiffBind	0	.	2,86	1,52	3,69	-2,16	2,35E-09	1,17E-07	Intron (ENST00000653674.1/ENSG00000234997.2, intron 2 of 3)	2	113325372	113425548	100177	1	ENST00000653674.1	33617	AC016745.1	ENSG00000234997.2
chr21	17686567	17686735	DiffBind	0	.	2,37	1,03	3,19	-2,16	9,97E-08	3,40E-06	Distal Intergenic	21	17705408	17707455	2048	1	ENST00000624164.1	-18673	AP000432.2	ENSG00000279648.1
chr4	99847438	99847662	DiffBind	0	.	3,5	2,17	4,32	-2,16	4,29E-11	3,24E-09	Intron (ENST00000512369.2/ENSG00000070190.13, intron 3 of 8)	4	99844138	99844696	559	1	ENST00000624114.1	3301	AP001962.1	ENSG00000279913.1
chr5	132688920	132689110	DiffBind	0	.	2,39	1,05	3,21	-2,16	7,50E-07	1,96E-05	Promoter (<=1kb)	5	132688681	132721583	32903	1	ENST00000431165.1	240	AC004039.1	ENSG00000230612.3
chr5	95591613	95591928	DiffBind	0	.	3,2	1,86	4,02	-2,16	6,31E-10	3,63E-08	3' UTR	5	95620087	95622142	2056	1	ENST00000380007.3	-28159	GPR150	ENSG00000178015.5
chr6	144468667	144468822	DiffBind	0	.	2,63	1,29	3,45	-2,16	4,38E-09	2,06E-07	Intron (ENST00000367545.7/ENSG00000152818.18, intron 22 of 73)	6	144397959	144398752	794	1	ENST00000402856.2	70709	AL590704.1	ENSG00000219409.2
chr8	19496629	19497578	DiffBind	0	.	6,98	5,64	7,81	-2,16	2,50E-13	3,33E-11	Promoter (1-2kb)	8	19420383	19495191	74809	2	ENST00000518542.1	-1439	CSGALNACT1	ENSG00000147408.14
chr8	80957266	80957654	DiffBind	0	.	4,77	3,44	5,6	-2,16	3,82E-13	4,94E-11	Distal Intergenic	8	80970291	80975780	5490	2	ENST00000523463.1	18126	PAG1	ENSG00000076641.4
chrX	46611737	46611995	DiffBind	0	.	3,42	2,09	4,25	-2,16	1,33E-08	5,59E-07	Intron (ENST00000616978.5/ENSG00000065923.10, intron 16 of 16)	23	46606295	46621016	14722	2	ENST00000491894.4	9021	SLC9A7	ENSG00000065923.10
chr10	62184373	62184722	DiffBind	0	.	3,08	1,74	3,91	-2,17	1,38E-08	5,78E-07	Exon (ENST00000315289.6/ENSG00000182010.11, exon 9 of 9)	10	62183035	62236263	53229	2	ENST00000315289.6	51541	RTKN2	ENSG00000182010.11
chr1	223230195	223230823	DiffBind	0	.	4,26	2,92	5,08	-2,17	1,20E-07	3,99E-06	Promoter (<=1kb)	1	223227615	223230747	3133	2	ENST00000470249.1	0	SUSD4	ENSG00000143502.15
chr1	241717301	241717833	DiffBind	0	.	5,75	4,41	6,57	-2,17	5,35E-11	3,91E-09	Intron (ENST00000366552.6/ENSG00000162843.17, intron 8 of 26)	1	241741548	241796298	54751	1	ENST00000472717.6	-23715	WDR64	ENSG00000162843.17
chr20	41428337	41428645	DiffBind	0	.	3,59	2,25	4,41	-2,17	1,70E-09	8,85E-08	Intron (ENST00000373233.8/ENSG00000124177.15, intron 27 of 36)	20	41404523	41415065	10543	2	ENST00000480022.1	-13273	CHD6	ENSG00000124177.15
chr2	98766795	98766930	DiffBind	0	.	1,63	0,28	2,46	-2,17	3,74E-07	1,08E-05	Promoter (2-3kb)	2	98762368	98768990	6623	2	ENST00000629175.2	2060	LINC02611	ENSG00000226791.7
chr3	143855201	143855523	DiffBind	0	.	3,76	2,41	4,59	-2,17	9,04E-18	3,29E-15	Promoter (<=1kb)	3	143855739	143856142	404	2	ENST00000477300.1	619	AC107421.1	ENSG00000235110.5
chr3	184657469	184657685	DiffBind	0	.	2,53	1,18	3,35	-2,17	9,27E-08	3,19E-06	Distal Intergenic	3	184710364	184712064	1701	2	ENST00000317897.5	54379	MAGEF1	ENSG00000177383.5
chr5	75057621	75058012	DiffBind	0	.	4,28	2,94	5,11	-2,17	8,03E-12	7,67E-10	Distal Intergenic	5	75025346	75052558	27213	2	ENST00000652361.2	-5064	GCNT4	ENSG00000176928.7
chr8	127209807	127209928	DiffBind	0	.	1,72	0,37	2,55	-2,17	5,70E-08	2,07E-06	Promoter (<=1kb)	8	127180362	127209635	29274	2	ENST00000641418.1	-173	CASC19	ENSG00000254166.3
chr9	78033026	78033448	DiffBind	0	.	3,9	2,56	4,73	-2,17	3,43E-12	3,62E-10	Promoter (1-2kb)	9	77716097	78031811	315715	2	ENST00000286548.9	-1216	GNAQ	ENSG00000156052.11
chr10	43332035	43332552	DiffBind	0	.	5,44	4,09	6,27	-2,18	1,62E-10	1,08E-08	Intron (ENST00000650340.1/ENSG00000285712.1, intron 1 of 2)	10	43323665	43327932	4268	1	ENST00000451438.1	8371	LINC02633	ENSG00000224265.1
chr1	193141851	193142136	DiffBind	0	.	3,9	2,54	4,73	-2,18	2,34E-09	1,17E-07	3' UTR	1	193136503	193136583	81	1	ENST00000408753.1	5349	MIR1278	ENSG00000221680.1
chr15	88627459	88627802	DiffBind	0	.	5,18	3,83	6,01	-2,18	4,87E-11	3,60E-09	Promoter (<=1kb)	15	88626612	88632281	5670	1	ENST00000557927.1	848	AEN	ENSG00000181026.15
chr19	38264542	38264704	DiffBind	0	.	2,45	1,09	3,27	-2,18	2,13E-07	6,60E-06	Promoter (<=1kb)	19	38264573	38292615	28043	1	ENST00000301244.12	0	SPINT2	ENSG00000167642.13
chr20	14879494	14879689	DiffBind	0	.	1,68	0,33	2,51	-2,18	7,16E-06	0,000142	Intron (ENST00000217246.8/ENSG00000172264.17, intron 5 of 16)	20	14884250	14929474	45225	2	ENST00000653740.1	49785	MACROD2-AS1	ENSG00000235914.2
chr2	239369629	239370090	DiffBind	0	.	5,2	3,85	6,03	-2,18	2,45E-11	2,01E-09	Intron (ENST00000345617.7/ENSG00000068024.17, intron 1 of 26)	2	239351724	239351804	81	2	ENST00000584559.1	-17826	MIR2467	ENSG00000264292.1
chr3	187020375	187020794	DiffBind	0	.	3,7	2,34	4,53	-2,18	7,56E-11	5,39E-09	Promoter (1-2kb)	3	187021855	187042839	20985	1	ENST00000440338.5	-1061	ST6GAL1	ENSG00000073849.16
chr3	31213835	31214387	DiffBind	0	.	4,61	3,26	5,44	-2,18	1,63E-11	1,42E-09	Distal Intergenic	3	31228715	31228847	133	1	ENST00000411051.1	-14328	RNA5SP127	ENSG00000222983.1
chr7	43669375	43670019	DiffBind	0	.	4,73	3,38	5,56	-2,18	4,44E-11	3,33E-09	Intron (ENST00000415076.6/ENSG00000106603.19, intron 1 of 6)	7	43639257	43650296	11040	2	ENST00000395879.5	-19080	COA1	ENSG00000106603.19
chr9	120890466	120890992	DiffBind	0	.	4,47	3,12	5,3	-2,18	1,27E-09	6,81E-08	Intron (ENST00000616568.5/ENSG00000119403.15, intron 1 of 14)	9	120855698	120894896	39199	2	ENST00000616568.5	3904	PHF19	ENSG00000119403.15
chrX	108018492	108019519	DiffBind	0	.	6,09	4,74	6,91	-2,18	6,12E-16	1,47E-13	Distal Intergenic	23	108044970	108079184	34215	1	ENST00000415430.7	-25451	VSIG1	ENSG00000101842.14
chr10	130169631	130169866	DiffBind	0	.	2,48	1,12	3,31	-2,19	1,22E-07	4,05E-06	Intron (ENST00000331244.10/ENSG00000108010.12, intron 7 of 10)	10	130179374	130180382	1009	1	ENST00000496195.1	-9508	GLRX3	ENSG00000108010.12
chr11	129814218	129814870	DiffBind	0	.	4,78	3,42	5,61	-2,19	1,69E-14	2,89E-12	Promoter (<=1kb)	11	129761713	129814690	52978	2	ENST00000656097.1	0	AP003327.2	ENSG00000287426.1
chr1	169926209	169926446	DiffBind	0	.	3,16	1,8	3,99	-2,19	1,59E-07	5,11E-06	Intron (ENST00000367765.5/ENSG00000075945.13, intron 19 of 19)	1	169915004	169915198	195	2	ENST00000673395.1	-11012	AL031297.1	ENSG00000288139.1
chr12	12607189	12607376	DiffBind	0	.	2,59	1,23	3,42	-2,19	6,23E-07	1,68E-05	Distal Intergenic	12	12611827	12637574	25748	1	ENST00000540224.1	-4451	CREBL2	ENSG00000111269.3
chr1	214638470	214638758	DiffBind	0	.	3,54	2,19	4,37	-2,19	6,22E-12	6,08E-10	Intron (ENST00000366955.8/ENSG00000117724.13, intron 11 of 19)	1	214647967	214653493	5527	1	ENST00000614578.1	-9209	CENPF	ENSG00000117724.13
chr12	96134253	96134492	DiffBind	0	.	3,51	2,15	4,34	-2,19	3,64E-09	1,75E-07	Distal Intergenic	12	96101951	96102249	299	2	ENST00000480166.3	-32005	RN7SL88P	ENSG00000277062.1
chr20	19937308	19937947	DiffBind	0	.	4,31	2,95	5,15	-2,19	5,69E-12	5,63E-10	Promoter (2-3kb)	20	19935125	20002457	67333	1	ENST00000484638.1	2184	RIN2	ENSG00000132669.13
chr2	197359023	197359234	DiffBind	0	.	2,94	1,58	3,78	-2,19	9,02E-09	3,96E-07	Distal Intergenic	2	197379701	197380892	1192	2	ENST00000399556.2	21658	NPM1P46	ENSG00000213104.3
chr3	112977084	112977252	DiffBind	0	.	2,24	0,88	3,08	-2,19	8,68E-09	3,82E-07	Promoter (1-2kb)	3	112922988	112975103	52116	2	ENST00000295863.4	-1982	CD200R1	ENSG00000163606.11
chr3	153673977	153674254	DiffBind	0	.	3,84	2,48	4,67	-2,19	2,27E-11	1,88E-09	Intron (ENST00000493214.2/ENSG00000238755.3, intron 2 of 6)	3	153607377	153607479	103	1	ENST00000363292.1	66601	Y_RNA	ENSG00000200162.1
chr3	32334779	32334955	DiffBind	0	.	2,67	1,31	3,5	-2,19	2,19E-09	1,10E-07	Intron (ENST00000458535.6/ENSG00000170293.9, intron 1 of 2)	3	32391698	32454830	63133	1	ENST00000349718.8	-56743	CMTM7	ENSG00000153551.14
chr4	108029415	108029578	DiffBind	0	.	2,6	1,25	3,43	-2,19	1,09E-10	7,58E-09	Promoter (1-2kb)	4	108027619	108035105	7487	1	ENST00000514776.2	1797	HADH	ENSG00000138796.17
chr4	142550065	142550503	DiffBind	0	.	4,18	2,82	5,01	-2,19	1,33E-14	2,37E-12	Intron (ENST00000513000.5/ENSG00000109452.12, intron 2 of 26)	4	142086179	142560669	474491	2	ENST00000510812.5	10166	INPP4B	ENSG00000109452.12
chr4	36551690	36552236	DiffBind	0	.	4,31	2,96	5,14	-2,19	5,11E-17	1,60E-14	Intron (ENST00000662117.1/ENSG00000248215.6, intron 3 of 4)	4	36506043	36508869	2827	1	ENST00000508893.2	45648	AC125336.1	ENSG00000251588.2
chr5	53031723	53032113	DiffBind	0	.	4,3	2,94	5,13	-2,19	1,51E-10	1,02E-08	Exon (ENST00000652284.1/ENSG00000286048.1, exon 2 of 3)	5	53024924	53035884	10961	2	ENST00000652284.1	3771	AC008966.3	ENSG00000286048.1
chr5	80183335	80183614	DiffBind	0	.	3,02	1,66	3,85	-2,19	1,28E-08	5,38E-07	Intron (ENST00000509193.5/ENSG00000164300.17, intron 2 of 12)	5	80156994	80167180	10187	2	ENST00000502747.1	-16156	SERINC5	ENSG00000164300.17
chr5	80186671	80186926	DiffBind	0	.	2,87	1,51	3,7	-2,19	1,84E-07	5,84E-06	Intron (ENST00000509193.5/ENSG00000164300.17, intron 2 of 12)	5	80156994	80167180	10187	2	ENST00000502747.1	-19492	SERINC5	ENSG00000164300.17
chr6	143549629	143549979	DiffBind	0	.	4,47	3,12	5,3	-2,19	3,58E-12	3,74E-10	Intron (ENST00000367584.8/ENSG00000112419.14, intron 1 of 11)	6	143554325	143562019	7695	2	ENST00000657644.1	12040	PHACTR2-AS1	ENSG00000235740.2
chr7	17162979	17163190	DiffBind	0	.	2,94	1,58	3,77	-2,19	4,30E-09	2,03E-07	Intron (ENST00000645559.1/ENSG00000106546.14, intron 1 of 1)	7	17132190	17346150	213961	1	ENST00000642825.1	30790	AHR	ENSG00000106546.14
chr8	121725778	121726269	DiffBind	0	.	4,7	3,34	5,53	-2,19	5,11E-11	3,76E-09	Intron (ENST00000648171.1/ENSG00000248690.8, intron 6 of 8)	8	121697635	121993876	296242	1	ENST00000656543.1	28144	HAS2-AS1	ENSG00000248690.8
chr8	94833505	94833894	DiffBind	0	.	3,83	2,47	4,66	-2,19	5,79E-13	7,07E-11	Intron (ENST00000523731.6/ENSG00000164941.14, intron 6 of 26)	8	94828992	94880314	51323	1	ENST00000520526.5	4514	INTS8	ENSG00000164941.14
chr8	96281634	96281980	DiffBind	0	.	3,4	2,04	4,23	-2,19	3,79E-11	2,91E-09	Promoter (1-2kb)	8	96283597	96304157	20561	1	ENST00000518776.1	-1617	PTDSS1	ENSG00000156471.13
chr1	149631701	149631865	DiffBind	0	.	1,57	0,21	2,41	-2,2	1,89E-06	4,42E-05	Intron (ENST00000429388.5/ENSG00000277147.6, intron 2 of 2)	1	149636489	149661606	25118	1	ENST00000439719.5	-4624	LINC00869	ENSG00000277147.6
chr15	62119380	62119676	DiffBind	0	.	3,75	2,38	4,58	-2,2	2,95E-11	2,37E-09	Distal Intergenic	15	62082450	62083305	856	2	ENST00000560843.1	-36076	NPM1P47	ENSG00000259466.1
chr15	62122262	62122573	DiffBind	0	.	2,96	1,59	3,79	-2,2	5,48E-05	0,000799	Distal Intergenic	15	62082450	62083305	856	2	ENST00000560843.1	-38958	NPM1P47	ENSG00000259466.1
chr20	13262162	13262349	DiffBind	0	.	2,92	1,55	3,76	-2,2	3,37E-10	2,06E-08	Intron (ENST00000262487.5/ENSG00000101230.6, intron 1 of 5)	20	13244064	13245369	1306	2	ENST00000420044.1	-16794	AL050320.1	ENSG00000225956.1
chr2	101651691	101652272	DiffBind	0	.	5,52	4,16	6,35	-2,2	1,37E-11	1,22E-09	Distal Intergenic	2	101696850	101824053	127204	1	ENST00000427603.5	-44578	MAP4K4	ENSG00000071054.16
chr21	29295160	29295575	DiffBind	0	.	4,41	3,05	5,25	-2,2	1,28E-15	2,81E-13	Intron (ENST00000548219.5/ENSG00000156273.16, intron 1 of 1)	21	29298922	29346148	47227	1	ENST00000286800.8	-3347	BACH1	ENSG00000156273.16
chr21	31195693	31195861	DiffBind	0	.	2,24	0,87	3,07	-2,2	9,59E-08	3,28E-06	Intron (ENST00000286827.7/ENSG00000156299.13, intron 13 of 28)	21	31118458	31160909	42452	2	ENST00000636887.1	-34785	TIAM1	ENSG00000156299.13
chr2	203708817	203709340	DiffBind	0	.	3,48	2,12	4,32	-2,2	1,35E-08	5,67E-07	Promoter (2-3kb)	2	203706639	203738912	32274	1	ENST00000324106.9	2179	CD28	ENSG00000178562.18
chr5	119334689	119335187	DiffBind	0	.	3,94	2,57	4,77	-2,2	4,20E-10	2,51E-08	Promoter (1-2kb)	5	119333175	119393743	60569	1	ENST00000513374.1	1515	TNFAIP8	ENSG00000145779.8
chr5	137737409	137738233	DiffBind	0	.	5,45	4,09	6,29	-2,2	7,47E-14	1,12E-11	Promoter (1-2kb)	5	137617500	137736089	118590	2	ENST00000309755.9	-1321	KLHL3	ENSG00000146021.15
chr5	35830567	35830945	DiffBind	0	.	3,83	2,47	4,67	-2,2	2,38E-10	1,52E-08	Distal Intergenic	5	35678484	35827018	148535	2	ENST00000510433.1	-3550	AC137810.1	ENSG00000248969.1
chr5	80248688	80248856	DiffBind	0	.	2,61	1,24	3,44	-2,2	3,06E-10	1,89E-08	Intron (ENST00000509193.5/ENSG00000164300.17, intron 1 of 12)	5	80177315	80255198	77884	2	ENST00000513907.1	6342	SERINC5	ENSG00000164300.17
chr6	142551302	142551674	DiffBind	0	.	3,36	1,99	4,19	-2,2	3,35E-16	8,86E-14	Intron (ENST00000447311.1/ENSG00000236366.3, intron 1 of 2)	6	142526458	142538054	11597	2	ENST00000654741.1	-13249	AL359313.1	ENSG00000236366.3
chr6	149261468	149261640	DiffBind	0	.	2,22	0,85	3,05	-2,2	3,93E-07	1,13E-05	Intron (ENST00000606202.1/ENSG00000055208.19, intron 1 of 1)	6	149243299	149257551	14253	2	ENST00000424421.2	-3918	TAB2-AS1	ENSG00000225924.2
chr6	90222722	90222993	DiffBind	0	.	4,18	2,81	5,01	-2,2	3,00E-10	1,86E-08	Intron (ENST00000257749.9/ENSG00000112182.15, intron 3 of 8)	6	90089054	90218245	129192	2	ENST00000493201.5	-4478	BACH2	ENSG00000112182.15
chr7	138625948	138626133	DiffBind	0	.	2,6	1,24	3,43	-2,2	2,21E-11	1,84E-09	Promoter (<=1kb)	7	138594287	138626094	31808	2	ENST00000478865.5	0	SVOPL	ENSG00000157703.16
chr9	22040879	22041099	DiffBind	0	.	3,08	1,72	3,91	-2,2	1,28E-09	6,82E-08	Intron (ENST00000580467.5/ENSG00000240498.9, intron 1 of 7)	9	22045749	22087650	41902	1	ENST00000651519.1	-4650	CDKN2B-AS1	ENSG00000240498.9
chr9	33458264	33459044	DiffBind	0	.	5,84	4,47	6,67	-2,2	1,08E-12	1,27E-10	Downstream (2-3kb)	9	33461452	33465194	3743	2	ENST00000379470.5	6150	NOL6	ENSG00000165271.17
chrX	106987560	106987812	DiffBind	0	.	2,87	1,51	3,7	-2,2	1,92E-08	7,76E-07	Intron (ENST00000604604.1/ENSG00000133131.15, intron 1 of 1)	23	106813871	106993340	179470	2	ENST00000604604.1	5528	MORC4	ENSG00000133131.15
chr11	13962569	13962869	DiffBind	0	.	3,56	2,19	4,4	-2,21	3,31E-10	2,03E-08	Promoter (<=1kb)	11	13962723	14268133	305411	1	ENST00000576479.4	0	SPON1	ENSG00000262655.4
chr12	27460449	27460826	DiffBind	0	.	3,71	2,34	4,54	-2,21	5,59E-12	5,56E-10	Distal Intergenic	12	27466810	27502185	35376	1	ENST00000298876.8	-5984	SMCO2	ENSG00000165935.9
chr17	63611422	63611626	DiffBind	0	.	2,54	1,17	3,38	-2,21	1,98E-08	7,93E-07	Promoter (<=1kb)	17	63610772	63611184	413	2	ENST00000603263.1	-239	AC046185.2	ENSG00000270587.1
chr2	105770259	105770467	DiffBind	0	.	2,96	1,59	3,79	-2,21	9,56E-10	5,28E-08	Intron (ENST00000233154.9/ENSG00000071051.14, intron 1 of 4)	2	105745731	105881534	135804	1	ENST00000393348.6	24529	NCK2	ENSG00000071051.14
chr7	6990909	6991635	DiffBind	0	.	6,37	5	7,21	-2,21	1,59E-17	5,61E-15	Intron (ENST00000671358.1/ENSG00000287860.1, intron 2 of 5)	7	6931684	6939603	7920	2	ENST00000478302.1	-51307	FAM86LP	ENSG00000242731.3
chr9	22079396	22079502	DiffBind	0	.	2,26	0,89	3,1	-2,21	3,81E-10	2,29E-08	Intron (ENST00000585267.5/ENSG00000240498.9, intron 3 of 8)	9	22056327	22120710	64384	1	ENST00000658981.1	23070	CDKN2B-AS1	ENSG00000240498.9
chrX	39174781	39175025	DiffBind	0	.	2,74	1,37	3,58	-2,21	3,55E-10	2,16E-08	Distal Intergenic	23	39081180	39081285	106	2	ENST00000384394.1	-93497	RNU6-591P	ENSG00000207122.1
chr11	128346888	128347097	DiffBind	0	.	2,97	1,59	3,81	-2,22	2,63E-09	1,30E-07	Distal Intergenic	11	128462544	128463950	1407	2	ENST00000530924.2	116853	ETS1	ENSG00000134954.14
chr11	133928599	133929070	DiffBind	0	.	4,56	3,18	5,4	-2,22	1,10E-13	1,58E-11	Intron (ENST00000533871.8/ENSG00000080854.16, intron 12 of 19)	11	133922576	133938100	15525	2	ENST00000527648.2	9030	IGSF9B	ENSG00000080854.16
chr1	172203227	172203679	DiffBind	0	.	2,86	1,48	3,7	-2,22	5,41E-09	2,49E-07	Intron (ENST00000627582.3/ENSG00000197959.14, intron 14 of 20)	1	172210711	172213499	2789	2	ENST00000661895.1	9820	AL137157.1	ENSG00000287336.1
chr11	9138998	9139412	DiffBind	0	.	3,54	2,16	4,38	-2,22	2,82E-08	1,10E-06	Promoter (<=1kb)	11	9079471	9138114	58644	2	ENST00000534295.1	-885	SCUBE2	ENSG00000175356.14
chr1	23148128	23148447	DiffBind	0	.	3,05	1,66	3,88	-2,22	3,36E-07	9,89E-06	Intron (ENST00000418342.5/ENSG00000169641.13, intron 1 of 3)	1	23140325	23141142	818	1	ENST00000450968.1	7804	AL161672.1	ENSG00000229010.1
chr12	3897387	3897964	DiffBind	0	.	4,58	3,2	5,41	-2,22	1,78E-07	5,66E-06	Promoter (1-2kb)	12	3899017	3910382	11366	1	ENST00000668261.1	-1053	PARP11-AS1	ENSG00000256862.3
chr1	246117251	246117827	DiffBind	0	.	5,11	3,73	5,95	-2,22	2,13E-11	1,78E-09	Intron (ENST00000630181.2/ENSG00000185420.19, intron 5 of 11)	1	246108637	246113804	5168	1	ENST00000651181.1	8615	SMYD3-AS1	ENSG00000226876.3
chr12	92378965	92379378	DiffBind	0	.	4,06	2,68	4,9	-2,22	3,42E-11	2,68E-09	Distal Intergenic	12	92247697	92363832	116136	2	ENST00000615716.2	-15134	LINC02391	ENSG00000277851.2
chr15	99421166	99421405	DiffBind	0	.	3,53	2,15	4,37	-2,22	1,22E-12	1,42E-10	Downstream (2-3kb)	15	99416584	99417204	621	1	ENST00000621331.1	4583	AC015660.3	ENSG00000274294.1
chr20	13220120	13221205	DiffBind	0	.	4,98	3,6	5,82	-2,22	6,59E-12	6,38E-10	Promoter (<=1kb)	20	13221274	13300651	79378	1	ENST00000262487.5	-69	ISM1	ENSG00000101230.6
chr21	31283036	31283372	DiffBind	0	.	4,38	3	5,22	-2,22	1,80E-06	4,25E-05	Intron (ENST00000286827.7/ENSG00000156299.13, intron 3 of 28)	21	31266296	31344279	77984	2	ENST00000455508.1	60907	TIAM1	ENSG00000156299.13
chr2	161966035	161966301	DiffBind	0	.	3,86	2,48	4,7	-2,22	5,16E-10	3,02E-08	Intron (ENST00000375514.9/ENSG00000144290.17, intron 23 of 26)	2	161931199	161931466	268	2	ENST00000441137.1	-34570	RPEP5	ENSG00000234732.1
chr2	202762611	202762788	DiffBind	0	.	2,29	0,91	3,13	-2,22	0,0000001	3,41E-06	Intron (ENST00000392238.3/ENSG00000138439.12, intron 7 of 7)	2	202773720	202773935	216	2	ENST00000440661.1	11147	AC098831.1	ENSG00000240761.1
chr2	230905354	230905959	DiffBind	0	.	5,99	4,61	6,82	-2,22	2,07E-12	2,30E-10	Promoter (2-3kb)	2	230908852	230910102	1251	1	ENST00000454890.1	-2893	AC012507.1	ENSG00000230385.1
chr3	48268324	48268934	DiffBind	0	.	5,8	4,42	6,64	-2,22	2,80E-09	1,37E-07	3' UTR	3	48256350	48256938	589	2	ENST00000414458.1	-11387	MRPS18AP1	ENSG00000229759.1
chr5	16627014	16627182	DiffBind	0	.	2,74	1,36	3,58	-2,22	6,06E-11	4,39E-09	Intron (ENST00000499131.1/ENSG00000246214.2, intron 3 of 3)	5	16623004	16623095	92	2	ENST00000364500.1	-3920	Y_RNA	ENSG00000201370.1
chr5	53253404	53253883	DiffBind	0	.	3,36	1,98	4,2	-2,22	1,33E-09	7,06E-08	Distal Intergenic	5	53206561	53207176	616	1	ENST00000439391.3	46844	AC026477.1	ENSG00000213940.4
chr6	79631178	79631310	DiffBind	0	.	2,53	1,15	3,36	-2,22	2,57E-11	2,09E-09	Promoter (<=1kb)	6	79631329	79703655	72327	1	ENST00000369838.6	-19	SH3BGRL2	ENSG00000198478.8
chr7	23377220	23377478	DiffBind	0	.	3,05	1,67	3,89	-2,22	6,87E-10	3,92E-08	Intron (ENST00000258729.8/ENSG00000136231.14, intron 3 of 14)	7	23365618	23365976	359	1	ENST00000425959.1	11603	AC021876.1	ENSG00000232627.1
chr9	15354895	15355089	DiffBind	0	.	3,64	2,26	4,48	-2,22	3,16E-11	2,51E-09	Distal Intergenic	9	15361393	15362134	742	1	ENST00000444159.1	-6304	RPL7P33	ENSG00000215236.3
chr9	20514736	20515031	DiffBind	0	.	3,45	2,07	4,29	-2,22	1,46E-08	6,08E-07	Intron (ENST00000380338.9/ENSG00000171843.17, intron 2 of 10)	9	20502265	20502342	78	2	ENST00000579189.1	-12395	MIR4474	ENSG00000264941.1
chr9	22065413	22066031	DiffBind	0	.	4,22	2,84	5,06	-2,22	3,60E-12	3,74E-10	Exon (ENST00000584351.5/ENSG00000240498.9, exon 11 of 13)	9	22056327	22120710	64384	1	ENST00000658981.1	9087	CDKN2B-AS1	ENSG00000240498.9
chr10	103745708	103745960	DiffBind	0	.	3,41	2,02	4,25	-2,23	1,12E-10	7,78E-09	Promoter (<=1kb)	10	103745966	103755423	9458	1	ENST00000627886.2	-6	SH3PXD2A-AS1	ENSG00000280693.2
chr1	101451961	101452286	DiffBind	0	.	4,13	2,74	4,97	-2,23	1,10E-12	1,28E-10	Distal Intergenic	1	101350049	101390303	40255	1	ENST00000444327.1	101913	LINC01307	ENSG00000231671.1
chr1	165678593	165678800	DiffBind	0	.	2,62	1,23	3,46	-2,23	1,51E-08	6,27E-07	Promoter (1-2kb)	1	165668674	165680635	11962	2	ENST00000491436.1	1835	ALDH9A1	ENSG00000143149.12
chr14	67412079	67412364	DiffBind	0	.	3,43	2,04	4,27	-2,23	1,56E-11	1,36E-09	Promoter (<=1kb)	14	67386984	67412165	25182	2	ENST00000216446.9	0	PLEK2	ENSG00000100558.9
chr16	15509272	15509885	DiffBind	0	.	4,46	3,07	5,3	-2,23	4,61E-08	1,71E-06	Intron (ENST00000568766.1/ENSG00000261130.5, intron 1 of 1)	16	15515305	15587964	72660	1	ENST00000564389.5	-5420	BMERB1	ENSG00000166780.11
chr2	113167352	113167559	DiffBind	0	.	3,27	1,88	4,11	-2,23	9,40E-12	8,80E-10	Intron (ENST00000465917.1/ENSG00000125637.16, intron 1 of 1)	2	113173971	113209391	35421	1	ENST00000245796.11	-6412	PSD4	ENSG00000125637.16
chr2	7031639	7032055	DiffBind	0	.	4,25	2,86	5,09	-2,23	6,32E-10	3,63E-08	Intron (ENST00000320892.11/ENSG00000151692.15, intron 8 of 8)	2	6996940	7068286	71347	1	ENST00000432850.1	34700	RNF144A	ENSG00000151692.15
chr2	95022367	95022592	DiffBind	0	.	4,08	2,69	4,93	-2,23	5,62E-16	1,38E-13	Downstream (2-3kb)	2	95025677	95044633	18957	1	ENST00000489399.1	-3085	MAL	ENSG00000172005.11
chr3	192817153	192817347	DiffBind	0	.	2,25	0,86	3,09	-2,23	2,15E-06	4,97E-05	Intron (ENST00000392452.3/ENSG00000180611.7, intron 1 of 1)	3	192143978	192767764	623787	2	ENST00000450716.5	-49390	FGF12	ENSG00000114279.13
chr6	143097248	143097621	DiffBind	0	.	4,71	3,31	5,55	-2,23	5,75E-16	1,40E-13	Promoter (2-3kb)	6	143094034	143099645	5612	2	ENST00000423500.1	2024	AL023581.1	ENSG00000225752.1
chr7	132771568	132771701	DiffBind	0	.	1,79	0,4	2,63	-2,23	6,90E-10	3,94E-08	Distal Intergenic	7	132758992	132760616	1625	1	ENST00000663581.1	12577	AC009365.2	ENSG00000225881.2
chr7	17022781	17023441	DiffBind	0	.	5,64	4,25	6,48	-2,23	1,59E-17	5,61E-15	Intron (ENST00000645559.1/ENSG00000106546.14, intron 1 of 1)	7	17033089	17033478	390	2	ENST00000428816.1	10037	BRWD1P3	ENSG00000232841.1
chr7	36209096	36209494	DiffBind	0	.	4,25	2,86	5,09	-2,23	1,53E-07	4,96E-06	Intron (ENST00000242108.9/ENSG00000122547.11, intron 2 of 7)	7	36228621	36228884	264	2	ENST00000447461.1	19390	AC007327.1	ENSG00000228770.1
chrX	16889138	16889595	DiffBind	0	.	5,19	3,8	6,03	-2,23	2,76E-16	7,49E-14	Distal Intergenic	23	16897651	16898521	871	2	ENST00000426556.1	8926	SLC35C2P1	ENSG00000223498.1
chr1	168420242	168420537	DiffBind	0	.	3,74	2,34	4,58	-2,24	6,39E-10	3,67E-08	Promoter (2-3kb)	1	168400829	168422656	21828	2	ENST00000441851.1	2119	AL023755.1	ENSG00000228697.4
chr12	56985825	56985978	DiffBind	0	.	2,48	1,08	3,32	-2,24	1,74E-08	7,12E-07	Promoter (<=1kb)	12	56981211	56985960	4750	2	ENST00000611536.1	0	AC026120.1	ENSG00000278399.1
chr13	40787020	40787409	DiffBind	0	.	3,75	2,35	4,59	-2,24	2,88E-09	1,40E-07	Promoter (2-3kb)	13	40789412	40808470	19059	1	ENST00000478827.1	-2003	SLC25A15	ENSG00000102743.15
chr15	55495063	55495230	DiffBind	0	.	2,47	1,07	3,31	-2,24	2,67E-10	1,68E-08	3' UTR	15	55410525	55498341	87817	2	ENST00000524160.5	3111	DNAAF4	ENSG00000256061.7
chr15	74397024	74397262	DiffBind	0	.	3,04	1,65	3,88	-2,24	2,60E-09	1,29E-07	Distal Intergenic	15	74411357	74411432	76	2	ENST00000616450.1	14170	MIR6881	ENSG00000277391.1
chr16	15672827	15673230	DiffBind	0	.	4,73	3,33	5,57	-2,24	9,26E-10	5,14E-08	Promoter (<=1kb)	16	15672663	15687468	14806	1	ENST00000574163.1	165	NDE1	ENSG00000072864.16
chr17	14303895	14304039	DiffBind	0	.	2,3	0,91	3,14	-2,24	1,58E-10	1,06E-08	Promoter (<=1kb)	17	14303854	14305505	1652	1	ENST00000583262.1	42	AC005224.3	ENSG00000266709.1
chr17	17182114	17182357	DiffBind	0	.	2,8	1,4	3,64	-2,24	9,02E-08	3,11E-06	Promoter (<=1kb)	17	17181504	17183257	1754	1	ENST00000624039.1	611	AC055811.4	ENSG00000278864.1
chr2	181791061	181791644	DiffBind	0	.	5,22	3,83	6,06	-2,24	1,68E-14	2,89E-12	Distal Intergenic	2	181738606	181738715	110	1	ENST00000408096.1	52456	RNU6ATAC19P	ENSG00000221023.1
chr3	190446605	190447206	DiffBind	0	.	4,24	2,84	5,08	-2,24	3,21E-15	6,53E-13	Promoter (2-3kb)	3	190428655	190449876	21222	2	ENST00000354905.2	2670	TMEM207	ENSG00000198398.2
chr3	52983353	52983978	DiffBind	0	.	5,01	3,61	5,85	-2,24	1,70E-11	1,46E-09	Intron (ENST00000394752.8/ENSG00000163935.14, intron 1 of 20)	3	52921703	52928495	6793	2	ENST00000492146.1	-54859	SFMBT1	ENSG00000163935.14
chr4	152010840	152011039	DiffBind	0	.	3,44	2,04	4,29	-2,24	1,95E-12	2,18E-10	Promoter (2-3kb)	4	152013790	152045046	31257	1	ENST00000656369.1	-2751	AC097375.5	ENSG00000286720.1
chr4	48674932	48675136	DiffBind	0	.	2,63	1,23	3,48	-2,24	1,47E-10	9,96E-09	Intron (ENST00000358350.9/ENSG00000075539.15, intron 3 of 63)	4	48620657	48681171	60515	2	ENST00000505759.1	6035	FRYL	ENSG00000075539.15
chr5	56480931	56481449	DiffBind	0	.	3,35	1,95	4,19	-2,24	3,29E-10	2,02E-08	Promoter (<=1kb)	5	56457795	56481769	23975	2	ENST00000506836.5	320	LINC01948	ENSG00000248727.6
chr9	86303331	86303933	DiffBind	0	.	5,85	4,46	6,7	-2,24	2,06E-10	1,33E-08	Intron (ENST00000277141.10/ENSG00000083223.18, intron 25 of 27)	9	86287735	86319644	31910	2	ENST00000375957.5	15711	TUT7	ENSG00000083223.18
chrX	65859424	65859590	DiffBind	0	.	2,26	0,87	3,11	-2,24	9,03E-08	3,12E-06	Distal Intergenic	23	65821255	65822249	995	2	ENST00000426799.1	-37176	CCNYL5	ENSG00000230039.1
chr10	4154342	4154582	DiffBind	0	.	3	1,6	3,85	-2,25	2,89E-09	1,41E-07	Distal Intergenic	10	4205441	4243728	38288	2	ENST00000659601.1	89146	LINC00702	ENSG00000233117.4
chr11	19777623	19777784	DiffBind	0	.	2,37	0,96	3,21	-2,25	4,67E-11	3,47E-09	Promoter (<=1kb)	11	19777802	19880127	102326	1	ENST00000534229.1	-18	NAV2	ENSG00000166833.22
chr1	207459108	207459307	DiffBind	0	.	2,44	1,04	3,29	-2,25	7,73E-08	2,73E-06	Intron (ENST00000367058.7/ENSG00000117322.18, intron 1 of 18)	1	207454651	207466756	12106	1	ENST00000479186.1	4458	CR2	ENSG00000117322.18
chr13	109791369	109791611	DiffBind	0	.	3,43	2,03	4,27	-2,25	1,20E-13	1,72E-11	Intron (ENST00000615635.1/ENSG00000275741.1, intron 1 of 2)	13	109752695	109786583	33889	2	ENST00000375856.5	-4787	IRS2	ENSG00000185950.9
chr16	1855494	1855638	DiffBind	0	.	1,96	0,55	2,81	-2,25	6,59E-08	2,36E-06	Intron (ENST00000325962.9/ENSG00000162039.17, intron 6 of 13)	16	1841020	1843547	2528	2	ENST00000570247.1	-11948	AL031722.1	ENSG00000260541.1
chr2	98761433	98761744	DiffBind	0	.	3,65	2,25	4,5	-2,25	2,31E-09	1,16E-07	Exon (ENST00000419865.6/ENSG00000226791.7, exon 4 of 4)	2	98762368	98768990	6623	2	ENST00000629175.2	7246	LINC02611	ENSG00000226791.7
chr3	11238198	11238396	DiffBind	0	.	2,47	1,07	3,32	-2,25	1,03E-08	4,43E-07	Intron (ENST00000438284.2/ENSG00000196639.7, intron 1 of 1)	3	11234256	11234582	327	2	ENST00000437690.1	-3617	CHCHD4P4	ENSG00000213964.3
chr3	71431282	71431505	DiffBind	0	.	3,42	2,02	4,27	-2,25	1,88E-09	9,64E-08	Intron (ENST00000649528.3/ENSG00000114861.23, intron 3 of 20)	3	71318202	71469567	151366	2	ENST00000649145.1	38062	FOXP1	ENSG00000114861.23
chr4	108107141	108107458	DiffBind	0	.	2,86	1,46	3,71	-2,25	1,45E-07	4,70E-06	Intron (ENST00000379951.6/ENSG00000138795.10, intron 3 of 9)	4	108048169	108083413	35245	2	ENST00000505379.5	-23729	LEF1	ENSG00000138795.10
chr5	1268712	1268957	DiffBind	0	.	3,71	2,31	4,56	-2,25	3,43E-10	2,09E-08	Promoter (2-3kb)	5	1264248	1266524	2277	2	ENST00000503656.1	-2189	TERT	ENSG00000164362.21
chr6	143594756	143595033	DiffBind	0	.	4,46	3,05	5,3	-2,25	1,70E-11	1,46E-09	Intron (ENST00000367584.8/ENSG00000112419.14, intron 1 of 11)	6	143608180	143831185	223006	1	ENST00000427704.6	-13147	PHACTR2	ENSG00000112419.14
chr7	31023954	31024178	DiffBind	0	.	2,73	1,32	3,57	-2,25	7,74E-09	3,44E-07	Distal Intergenic	7	31052308	31111474	59167	1	ENST00000304166.9	-28130	ADCYAP1R1	ENSG00000078549.15
chr8	37275628	37275915	DiffBind	0	.	4,05	2,65	4,9	-2,25	8,62E-08	0,000003	Distal Intergenic	8	37326575	37330837	4263	2	ENST00000624599.1	54922	AC091182.1	ENSG00000253123.4
chr11	129888634	129888775	DiffBind	0	.	2,36	0,95	3,21	-2,26	3,42E-10	2,09E-08	Exon (ENST00000446488.7/ENSG00000170322.14, exon 3 of 26)	11	129888313	129892876	4564	2	ENST00000526940.1	4101	NFRKB	ENSG00000170322.14
chr1	150106460	150106660	DiffBind	0	.	2,78	1,37	3,63	-2,26	4,70E-07	1,32E-05	Promoter (2-3kb)	1	150109175	150144925	35751	1	ENST00000618148.1	-2515	VPS45	ENSG00000136631.15
chr11	6650930	6651198	DiffBind	0	.	3,8	2,39	4,65	-2,26	2,29E-14	3,81E-12	Intron (ENST00000656961.1/ENSG00000255410.2, intron 2 of 2)	11	6621330	6655809	34480	2	ENST00000299441.5	4611	DCHS1	ENSG00000166341.8
chr1	172867248	172867805	DiffBind	0	.	5,04	3,62	5,89	-2,26	1,98E-14	3,34E-12	Intron (ENST00000432694.2/ENSG00000224228.2, intron 1 of 4)	1	172885947	172886258	312	2	ENST00000425294.1	18453	AIMP1P2	ENSG00000227177.1
chr1	234775909	234776126	DiffBind	0	.	2,41	0,99	3,25	-2,26	2,63E-08	1,03E-06	Distal Intergenic	1	234757621	234760056	2436	2	ENST00000624397.1	-15854	PP2672	ENSG00000279261.2
chr13	39998258	39998476	DiffBind	0	.	2,94	1,53	3,79	-2,26	2,19E-09	1,10E-07	Distal Intergenic	13	40080778	40082757	1980	2	ENST00000658497.1	84281	LINC00598	ENSG00000215483.11
chr15	99450935	99451105	DiffBind	0	.	2,57	1,16	3,42	-2,26	3,05E-10	1,89E-08	Distal Intergenic	15	99423769	99435160	11392	2	ENST00000653247.1	-15776	AC015660.1	ENSG00000259341.2
chr17	21278587	21278888	DiffBind	0	.	3,65	2,23	4,49	-2,26	2,51E-10	1,59E-08	Distal Intergenic	17	21284672	21315213	30542	1	ENST00000395491.6	-5784	MAP2K3	ENSG00000034152.19
chr17	80605676	80606038	DiffBind	0	.	3,59	2,18	4,44	-2,26	4,66E-09	2,18E-07	Promoter (2-3kb)	17	80602549	80602926	378	2	ENST00000448339.1	-2751	RPL31P7	ENSG00000232083.3
chr21	31336267	31336507	DiffBind	0	.	3,86	2,45	4,71	-2,26	1,70E-06	4,03E-05	Intron (ENST00000286827.7/ENSG00000156299.13, intron 3 of 28)	21	31266296	31344279	77984	2	ENST00000455508.1	7772	TIAM1	ENSG00000156299.13
chr2	181810846	181811171	DiffBind	0	.	2,25	0,84	3,1	-2,26	1,12E-07	3,78E-06	Distal Intergenic	2	181738606	181738715	110	1	ENST00000408096.1	72241	RNU6ATAC19P	ENSG00000221023.1
chr3	196604662	196604883	DiffBind	0	.	2,87	1,45	3,71	-2,26	4,11E-10	2,46E-08	Intron (ENST00000663848.1/ENSG00000286661.1, intron 2 of 2)	3	196598549	196609410	10862	2	ENST00000663848.1	4527	AC092933.2	ENSG00000286661.1
chr5	175517541	175518234	DiffBind	0	.	5,27	3,86	6,12	-2,26	5,27E-11	3,85E-09	Intron (ENST00000321442.10/ENSG00000164466.13, intron 8 of 10)	5	175521886	175526883	4998	1	ENST00000421887.2	-3652	SFXN1	ENSG00000164466.13
chr5	56588926	56589213	DiffBind	0	.	3,49	2,07	4,34	-2,26	5,00E-14	7,79E-12	Intron (ENST00000648716.1/ENSG00000225940.7, intron 1 of 5)	5	56511567	56606232	94666	2	ENST00000648716.1	17019	C5orf67	ENSG00000225940.7
chr6	152232843	152233034	DiffBind	0	.	2,76	1,35	3,6	-2,26	3,19E-10	1,97E-08	Intron (ENST00000341594.9/ENSG00000131018.24, intron 114 of 147)	6	152121769	152225837	104069	2	ENST00000367251.7	-7007	SYNE1	ENSG00000131018.24
chr6	161076280	161076754	DiffBind	0	.	4,19	2,77	5,03	-2,26	2,76E-10	1,73E-08	Promoter (2-3kb)	6	161073329	161086444	13116	1	ENST00000542851.5	2952	MAP3K4	ENSG00000085511.20
chr6	3370427	3371122	DiffBind	0	.	3,86	2,45	4,71	-2,26	4,43E-09	2,08E-07	Intron (ENST00000436008.6/ENSG00000137266.15, intron 3 of 10)	6	3289766	3377986	88221	2	ENST00000496753.1	6864	SLC22A23	ENSG00000137266.15
chr8	27897152	27897231	DiffBind	0	.	1,66	0,25	2,51	-2,26	7,20E-10	4,08E-08	Intron (ENST00000354914.8/ENSG00000168079.17, intron 7 of 8)	8	27903229	27903495	267	2	ENST00000517763.1	6264	AC069113.1	ENSG00000253290.1
chr10	24466178	24466590	DiffBind	0	.	4,92	3,5	5,77	-2,27	2,75E-19	1,40E-16	Promoter (<=1kb)	10	24466531	24545316	78786	1	ENST00000396446.5	0	KIAA1217	ENSG00000120549.18
chr1	101130015	101130386	DiffBind	0	.	4,42	3	5,27	-2,27	9,64E-12	9,00E-10	Promoter (2-3kb)	1	101133153	101133339	187	1	ENST00000516956.1	-2767	AC093157.3	ENSG00000252765.1
chr1	154784950	154785287	DiffBind	0	.	3,55	2,13	4,4	-2,27	2,36E-09	1,17E-07	Intron (ENST00000271915.9/ENSG00000143603.19, intron 2 of 7)	1	154707426	154859843	152418	2	ENST00000361147.8	74556	KCNN3	ENSG00000143603.19
chr1	25632093	25632400	DiffBind	0	.	2,63	1,21	3,48	-2,27	4,76E-08	1,76E-06	Intron (ENST00000611903.4/ENSG00000117643.14, intron 1 of 13)	1	25617850	25784450	166601	1	ENST00000263979.7	14244	MAN1C1	ENSG00000117643.14
chr1	83692997	83693112	DiffBind	0	.	1,08	-0,34	1,93	-2,27	8,07E-08	2,83E-06	Intron (ENST00000417975.1/ENSG00000233008.6, intron 2 of 2)	1	83747054	83752515	5462	2	ENST00000662803.1	59403	LINC01725	ENSG00000233008.6
chr1	89626973	89627210	DiffBind	0	.	3,59	2,16	4,44	-2,27	1,99E-07	6,21E-06	Promoter (2-3kb)	1	89629725	89676386	46662	1	ENST00000429074.1	-2515	AC093423.2	ENSG00000230735.1
chr20	5714383	5715433	DiffBind	0	.	7,24	5,82	8,09	-2,27	3,28E-14	5,31E-12	Distal Intergenic	20	5750393	5773447	23055	1	ENST00000378979.8	-34960	SHLD1	ENSG00000171984.15
chr3	129118866	129119199	DiffBind	0	.	4,48	3,06	5,33	-2,27	1,13E-09	6,09E-08	Promoter (2-3kb)	3	129090494	129121781	31288	2	ENST00000476465.5	2582	RAB43	ENSG00000172780.17
chr5	113020517	113021168	DiffBind	0	.	4,39	2,97	5,24	-2,27	2,42E-11	0,000000002	3' UTR	5	113001126	113008307	7182	1	ENST00000508359.1	19392	DCP2	ENSG00000172795.17
chr5	80183828	80184022	DiffBind	0	.	2,29	0,86	3,14	-2,27	3,49E-08	1,33E-06	Intron (ENST00000509193.5/ENSG00000164300.17, intron 2 of 12)	5	80156994	80167180	10187	2	ENST00000502747.1	-16649	SERINC5	ENSG00000164300.17
chr8	100666545	100666786	DiffBind	0	.	3,35	1,93	4,2	-2,27	1,13E-09	6,08E-08	Distal Intergenic	8	100612039	100663415	51377	2	ENST00000520352.5	-3131	SNX31	ENSG00000174226.9
chr8	121743171	121743309	DiffBind	0	.	1,92	0,5	2,77	-2,27	9,44E-08	3,24E-06	Intron (ENST00000648171.1/ENSG00000248690.8, intron 6 of 8)	8	121697635	121993876	296242	1	ENST00000656543.1	45537	HAS2-AS1	ENSG00000248690.8
chr8	2195456	2195643	DiffBind	0	.	2,37	0,95	3,22	-2,27	1,94E-07	6,10E-06	Distal Intergenic	8	2143349	2144766	1418	1	ENST00000518513.1	52108	MYOM2	ENSG00000036448.10
chr9	92989682	92989884	DiffBind	0	.	2,96	1,54	3,81	-2,27	5,16E-08	1,89E-06	Intron (ENST00000375482.8/ENSG00000127084.19, intron 3 of 17)	9	92975250	93036236	60987	1	ENST00000467786.1	14433	FGD3	ENSG00000127084.19
chr10	22992215	22992429	DiffBind	0	.	3,21	1,78	4,06	-2,28	3,38E-11	2,66E-09	Intron (ENST00000376528.8/ENSG00000165309.14, intron 7 of 15)	10	22997255	22997358	104	1	ENST00000411199.1	-4826	RNA5SP304	ENSG00000223131.1
chr11	32343733	32343905	DiffBind	0	.	2,11	0,69	2,96	-2,28	5,74E-09	2,62E-07	Promoter (<=1kb)	11	32229720	32343409	113690	2	ENST00000525689.2	-325	THEM7P	ENSG00000227160.3
chr1	223248627	223249123	DiffBind	0	.	3,81	2,39	4,66	-2,28	8,94E-11	6,33E-09	Intron (ENST00000343846.7/ENSG00000143502.15, intron 4 of 7)	1	223227615	223230747	3133	2	ENST00000470249.1	-17881	SUSD4	ENSG00000143502.15
chr13	108342467	108343248	DiffBind	0	.	5,46	4,04	6,31	-2,28	1,13E-11	1,03E-09	Intron (ENST00000637731.1/ENSG00000283384.1, intron 1 of 4)	13	108335448	108448316	112869	1	ENST00000636252.1	7020	AL138694.1	ENSG00000283384.1
chr13	51942232	51942404	DiffBind	0	.	2,55	1,12	3,4	-2,28	1,03E-13	1,50E-11	Promoter (2-3kb)	13	51932705	51939990	7286	2	ENST00000673696.1	-2243	ATP7B	ENSG00000123191.16
chr14	34666141	34666354	DiffBind	0	.	2,94	1,51	3,79	-2,28	1,07E-09	5,80E-08	Distal Intergenic	14	34659564	34659878	315	2	ENST00000613350.1	-6264	Metazoa_SRP	ENSG00000275978.1
chr14	95463064	95463829	DiffBind	0	.	5,24	3,81	6,09	-2,28	4,54E-11	3,39E-09	Intron (ENST00000557275.5/ENSG00000176438.12, intron 3 of 16)	14	95437802	95467856	30055	2	ENST00000555759.1	4027	SYNE3	ENSG00000176438.12
chr15	59751682	59752289	DiffBind	0	.	4,24	2,81	5,09	-2,28	6,24E-12	6,09E-10	Distal Intergenic	15	59768352	59769146	795	1	ENST00000484430.1	-16063	RPS3AP6	ENSG00000234797.5
chr17	40602702	40603140	DiffBind	0	.	3,53	2,1	4,38	-2,28	2,89E-10	1,80E-08	Distal Intergenic	17	40597113	40598585	1473	2	ENST00000624090.1	-4118	AC004585.2	ENSG00000279775.1
chr3	32226983	32227134	DiffBind	0	.	2,1	0,67	2,95	-2,28	5,41E-08	1,97E-06	Distal Intergenic	3	32236688	32238578	1891	2	ENST00000565519.1	11444	AC097639.1	ENSG00000261572.1
chr4	108036397	108036528	DiffBind	0	.	2,44	1,01	3,29	-2,28	5,69E-12	5,63E-10	Distal Intergenic	4	108027619	108035105	7487	1	ENST00000514776.2	8779	HADH	ENSG00000138796.17
chr5	132058964	132059405	DiffBind	0	.	4,68	3,25	5,53	-2,28	1,46E-08	6,07E-07	Promoter (1-2kb)	5	132060655	132063204	2550	1	ENST00000296870.3	-1250	IL3	ENSG00000164399.5
chr6	12138442	12138761	DiffBind	0	.	4,91	3,48	5,76	-2,28	7,88E-15	1,48E-12	Intron (ENST00000379388.7/ENSG00000095951.17, intron 7 of 8)	6	12125746	12164575	38830	1	ENST00000399469.2	12697	HIVEP1	ENSG00000095951.17
chr7	36199146	36199253	DiffBind	0	.	2,06	0,63	2,91	-2,28	8,78E-10	4,89E-08	Intron (ENST00000242108.9/ENSG00000122547.11, intron 2 of 7)	7	36228621	36228884	264	2	ENST00000447461.1	29631	AC007327.1	ENSG00000228770.1
chr9	31259832	31260288	DiffBind	0	.	4,83	3,4	5,69	-2,28	3,61E-17	1,18E-14	Distal Intergenic	9	31253901	31254777	877	1	ENST00000497974.1	5932	SLC25A6P2	ENSG00000232203.3
chr1	161115341	161115710	DiffBind	0	.	4,11	2,67	4,96	-2,29	4,07E-09	1,93E-07	Promoter (2-3kb)	1	161100561	161118037	17477	2	ENST00000368010.4	2327	PFDN2	ENSG00000143256.5
chr12	22596400	22596552	DiffBind	0	.	2,31	0,87	3,16	-2,29	7,69E-10	4,35E-08	Promoter (<=1kb)	12	22596228	22596551	324	1	ENST00000535801.1	173	AC087241.1	ENSG00000256774.1
chr13	42474976	42475309	DiffBind	0	.	4,42	2,98	5,27	-2,29	7,56E-12	7,27E-10	Intron (ENST00000637043.1/ENSG00000283554.1, intron 3 of 3)	13	42424892	42485956	61065	1	ENST00000637043.1	50085	LINC02341	ENSG00000283554.1
chr1	66770778	66770960	DiffBind	0	.	2,81	1,37	3,66	-2,29	1,74E-10	1,15E-08	Exon (ENST00000525663.5/ENSG00000152760.10, exon 3 of 3)	1	66775046	66775578	533	1	ENST00000448074.1	-4086	TCTEX1D1	ENSG00000152760.10
chr17	39791399	39791613	DiffBind	0	.	2,53	1,1	3,38	-2,29	3,23E-06	7,10E-05	5' UTR	17	39765496	39778225	12730	2	ENST00000583368.1	-13175	IKZF3	ENSG00000161405.17
chr17	66246325	66246714	DiffBind	0	.	4,55	3,11	5,4	-2,29	3,36E-10	2,06E-08	Intron (ENST00000577982.1/ENSG00000091583.11, intron 1 of 5)	17	66220614	66256525	35912	2	ENST00000577982.1	9811	APOH	ENSG00000091583.11
chr2	205025120	205025571	DiffBind	0	.	4,45	3,02	5,3	-2,29	1,85E-14	3,13E-12	Intron (ENST00000406610.7/ENSG00000116117.18, intron 3 of 22)	2	204965152	205620162	655011	1	ENST00000622699.2	59969	PARD3B	ENSG00000116117.18
chr2	207123425	207123783	DiffBind	0	.	4,29	2,85	5,14	-2,29	5,21E-14	8,05E-12	Promoter (<=1kb)	2	207081016	207124408	43393	2	ENST00000467833.1	625	KLF7	ENSG00000118263.15
chr2	222319741	222319895	DiffBind	0	.	2,98	1,55	3,83	-2,29	2,33E-09	1,16E-07	Promoter (<=1kb)	2	222317242	222320208	2967	2	ENST00000678139.1	313	AC010980.1	ENSG00000288658.1
chr2	227848504	227849044	DiffBind	0	.	4,43	2,99	5,28	-2,29	3,02E-07	0,000009	Distal Intergenic	2	227870083	227870644	562	2	ENST00000413322.1	21600	TDGF1P2	ENSG00000183514.4
chr2	96895747	96895928	DiffBind	0	.	2,42	0,98	3,27	-2,29	9,86E-09	4,28E-07	Promoter (<=1kb)	2	96877757	96895162	17406	2	ENST00000494172.1	-586	FAM178B	ENSG00000168754.15
chr3	98029225	98029358	DiffBind	0	.	2,18	0,75	3,04	-2,29	7,85E-10	4,42E-08	Intron (ENST00000472788.5/ENSG00000183185.9, intron 1 of 8)	3	97986673	98034989	48317	2	ENST00000472788.5	5631	GABRR3	ENSG00000183185.9
chr4	89029597	89029964	DiffBind	0	.	3,11	1,68	3,97	-2,29	1,95E-11	1,66E-09	Promoter (<=1kb)	4	89020530	89029900	9371	2	ENST00000506913.1	0	FAM13A	ENSG00000138640.15
chr5	56271069	56271209	DiffBind	0	.	2,17	0,73	3,02	-2,29	4,89E-09	2,28E-07	Distal Intergenic	5	56275304	56276630	1327	2	ENST00000515236.1	5421	PSMC1P4	ENSG00000248781.1
chr5	67012366	67012584	DiffBind	0	.	2,8	1,36	3,65	-2,29	3,47E-09	1,67E-07	Intron (ENST00000403625.6/ENSG00000069020.18, intron 4 of 28)	5	67004752	67104575	99824	1	ENST00000447738.1	7615	MAST4	ENSG00000069020.18
chr5	87282338	87283084	DiffBind	0	.	5,11	3,67	5,96	-2,29	8,44E-15	1,57E-12	Intron (ENST00000274376.11/ENSG00000145715.15, intron 1 of 24)	5	87294189	87294473	285	2	ENST00000489622.3	11389	RN7SL629P	ENSG00000241243.3
chr1	226635467	226635631	DiffBind	0	.	2,6	1,15	3,46	-2,3	1,37E-13	1,92E-11	Intron (ENST00000272117.7/ENSG00000143772.9, intron 6 of 6)	1	226656640	226659670	3031	2	ENST00000443422.1	24039	ITPKB-IT1	ENSG00000228382.1
chr1	235734356	235734650	DiffBind	0	.	3,44	2	4,3	-2,3	8,52E-10	4,76E-08	3' UTR	1	235738005	235738989	985	1	ENST00000437325.2	-3355	LDHAP2	ENSG00000235674.2
chr18	13438271	13438463	DiffBind	0	.	2,62	1,18	3,48	-2,3	7,65E-09	3,41E-07	Exon (ENST00000587905.6/ENSG00000168675.19, exon 4 of 5)	18	13443720	13621271	177552	1	ENST00000678309.1	-5257	LDLRAD4	ENSG00000168675.19
chr21	31236632	31236867	DiffBind	0	.	2,79	1,35	3,65	-2,3	7,62E-10	4,31E-08	Intron (ENST00000286827.7/ENSG00000156299.13, intron 7 of 28)	21	31118458	31160909	42452	2	ENST00000636887.1	-75724	TIAM1	ENSG00000156299.13
chr21	31410760	31410944	DiffBind	0	.	2,52	1,07	3,37	-2,3	2,14E-09	1,08E-07	Intron (ENST00000286827.7/ENSG00000156299.13, intron 2 of 28)	21	31452466	31453223	758	1	ENST00000490865.1	-41522	AP000563.1	ENSG00000237325.3
chr2	201448566	201449037	DiffBind	0	.	4,51	3,06	5,36	-2,3	6,23E-13	7,54E-11	Promoter (2-3kb)	2	201419197	201451453	32257	2	ENST00000451703.5	2416	TRAK2	ENSG00000115993.13
chr3	5193036	5193198	DiffBind	0	.	2,17	0,73	3,03	-2,3	4,68E-09	2,19E-07	Promoter (1-2kb)	3	5195106	5201779	6674	1	ENST00000492751.1	-1908	EDEM1	ENSG00000134109.11
chr4	112302392	112302622	DiffBind	0	.	3,41	1,97	4,27	-2,3	2,15E-13	2,90E-11	Exon (ENST00000505176.5/ENSG00000073331.18, exon 2 of 4)	4	112297402	112441659	144258	1	ENST00000458497.6	4991	ALPK1	ENSG00000073331.18
chr9	89154647	89154856	DiffBind	0	.	3,06	1,61	3,91	-2,3	1,45E-09	7,68E-08	Intron (ENST00000375835.9/ENSG00000148082.10, intron 1 of 11)	9	89005771	89178818	173048	2	ENST00000375835.9	23962	SHC3	ENSG00000148082.10
chr10	72291158	72291322	DiffBind	0	.	2,15	0,69	3	-2,31	1,86E-09	9,56E-08	Distal Intergenic	10	72274915	72275980	1066	2	ENST00000491934.2	-15179	DDIT4-AS1	ENSG00000269926.1
chr10	74194623	74194904	DiffBind	0	.	4,24	2,79	5,1	-2,31	1,97E-09	1,01E-07	Intron (ENST00000672429.1/ENSG00000156110.15, intron 1 of 9)	10	74176770	74708934	532165	1	ENST00000541550.6	17854	ADK	ENSG00000156110.15
chr11	105071463	105071671	DiffBind	0	.	3,82	2,36	4,68	-2,31	5,24E-15	1,01E-12	Promoter (<=1kb)	11	105063345	105071541	8197	2	ENST00000526830.1	0	CASP1P2	ENSG00000254750.1
chr12	64737609	64738044	DiffBind	0	.	4,34	2,88	5,2	-2,31	2,11E-11	1,77E-09	Intron (ENST00000418919.6/ENSG00000135677.11, intron 7 of 12)	12	64720051	64744890	24840	2	ENST00000540196.5	6846	GNS	ENSG00000135677.11
chr13	108346424	108346884	DiffBind	0	.	4,8	3,35	5,66	-2,31	6,11E-11	4,43E-09	Intron (ENST00000637731.1/ENSG00000283384.1, intron 1 of 4)	13	108335448	108448316	112869	1	ENST00000636252.1	10977	AL138694.1	ENSG00000283384.1
chr17	73720305	73720468	DiffBind	0	.	1,66	0,21	2,52	-2,31	6,57E-06	0,000132	Distal Intergenic	17	73737854	73756557	18704	1	ENST00000583854.1	-17386	AC125421.1	ENSG00000263574.2
chr21	31354277	31355372	DiffBind	0	.	7,63	6,17	8,48	-2,31	2,12E-10	1,36E-08	Intron (ENST00000653041.1/ENSG00000286643.1, intron 2 of 2)	21	31347736	31359157	11422	1	ENST00000653041.1	6542	AP000248.1	ENSG00000286643.1
chr2	148545538	148545877	DiffBind	0	.	3,81	2,36	4,66	-2,31	5,75E-13	7,04E-11	Distal Intergenic	2	148512234	148512943	710	1	ENST00000637502.1	33305	MBD5	ENSG00000204406.14
chr2	222319237	222319485	DiffBind	0	.	3,31	1,85	4,17	-2,31	2,13E-12	2,36E-10	Promoter (<=1kb)	2	222319298	222352989	33692	1	ENST00000589724.1	0	CT75	ENSG00000237732.9
chr5	58934442	58934725	DiffBind	0	.	3,66	2,21	4,51	-2,31	3,45E-11	2,69E-09	Distal Intergenic	5	58974018	58999932	25915	2	ENST00000317118.12	65207	PDE4D	ENSG00000113448.19
chr5	66822082	66822362	DiffBind	0	.	3,31	1,86	4,17	-2,31	1,57E-12	1,82E-10	Intron (ENST00000403625.6/ENSG00000069020.18, intron 3 of 28)	5	66828774	67115075	286302	1	ENST00000490016.6	-6412	MAST4	ENSG00000069020.18
chr8	30076764	30077016	DiffBind	0	.	2,55	1,09	3,4	-2,31	5,12E-09	2,36E-07	Intron (ENST00000256255.11/ENSG00000133872.14, intron 1 of 5)	8	30066904	30082424	15521	2	ENST00000522794.1	5408	SARAF	ENSG00000133872.14
chr9	35001868	35002148	DiffBind	0	.	3,56	2,11	4,42	-2,31	1,32E-11	1,18E-09	Promoter (<=1kb)	9	35001913	35003663	1751	1	ENST00000623595.1	0	AL355377.2	ENSG00000279489.1
chrX	69989203	69989453	DiffBind	0	.	2,57	1,12	3,42	-2,31	3,40E-09	1,64E-07	Intron (ENST00000374553.6/ENSG00000158813.18, intron 2 of 7)	23	69957024	70039469	82446	1	ENST00000616899.1	32180	EDA	ENSG00000158813.18
chr10	33150934	33151190	DiffBind	0	.	3,27	1,81	4,13	-2,32	0,000000002	1,02E-07	Distal Intergenic	10	33096257	33116672	20416	2	ENST00000414308.1	-34263	IATPR	ENSG00000233387.1
chr10	69344820	69344981	DiffBind	0	.	2,48	1,01	3,34	-2,32	4,53E-11	3,39E-09	Intron (ENST00000436817.6/ENSG00000156515.24, intron 5 of 20)	10	69338020	69386791	48772	1	ENST00000494253.1	6801	HK1	ENSG00000156515.24
chr1	234845313	234845658	DiffBind	0	.	4,45	2,99	5,31	-2,32	8,15E-10	4,57E-08	Intron (ENST00000651370.1/ENSG00000286263.1, intron 1 of 1)	1	234837976	234838069	94	1	ENST00000364768.2	7338	RNY4P16	ENSG00000201638.2
chr15	62129014	62129214	DiffBind	0	.	2,22	0,75	3,07	-2,32	8,72E-08	3,03E-06	Distal Intergenic	15	62163535	62165285	1751	2	ENST00000380392.4	36071	C2CD4B	ENSG00000205502.4
chr16	50699816	50700300	DiffBind	0	.	4,85	3,39	5,71	-2,32	6,16E-09	2,80E-07	Promoter (2-3kb)	16	50697140	50710791	13652	1	ENST00000532206.1	2677	NOD2	ENSG00000167207.14
chr2	143124009	143124262	DiffBind	0	.	2,94	1,48	3,79	-2,32	1,48E-09	7,82E-08	Intron (ENST00000409869.5/ENSG00000075884.14, intron 2 of 6)	2	143129413	143437357	307945	1	ENST00000552641.5	-5151	ARHGAP15	ENSG00000075884.14
chr2	216388112	216388833	DiffBind	0	.	5,77	4,31	6,63	-2,32	1,10E-18	4,92E-16	Intron (ENST00000457694.1/ENSG00000235042.1, intron 2 of 4)	2	216257865	216372483	114619	2	ENST00000273067.5	-15630	MARCHF4	ENSG00000144583.5
chr6	134380371	134380623	DiffBind	0	.	3,76	2,31	4,62	-2,32	5,27E-10	3,07E-08	Intron (ENST00000660399.1/ENSG00000236700.6, intron 1 of 2)	6	134393142	134393900	759	2	ENST00000418701.2	13277	CHCHD2P4	ENSG00000213118.4
chr7	111025036	111025357	DiffBind	0	.	4,89	3,43	5,75	-2,32	2,39E-17	8,10E-15	Intron (ENST00000405709.7/ENSG00000184903.10, intron 3 of 5)	7	110663208	110963565	300358	2	ENST00000487733.5	-61472	IMMP2L	ENSG00000184903.10
chr7	54995704	54996450	DiffBind	0	.	5,21	3,75	6,07	-2,32	1,69E-13	2,32E-11	Distal Intergenic	7	55019017	55211628	192612	1	ENST00000275493.7	-22567	EGFR	ENSG00000146648.19
chrX	108053277	108053495	DiffBind	0	.	2,7	1,23	3,56	-2,32	7,39E-08	2,62E-06	Intron (ENST00000415430.7/ENSG00000101842.14, intron 1 of 7)	23	108045065	108079184	34120	1	ENST00000217957.10	8213	VSIG1	ENSG00000101842.14
chr10	87025662	87025906	DiffBind	0	.	3,13	1,66	3,99	-2,33	1,15E-11	1,05E-09	Promoter (1-2kb)	10	87027184	87027477	294	1	ENST00000605222.1	-1278	AL136982.5	ENSG00000271573.1
chr1	116126367	116126589	DiffBind	0	.	3,49	2,02	4,35	-2,33	2,51E-10	1,59E-08	Promoter (2-3kb)	1	116123873	116128247	4375	1	ENST00000464946.1	2495	MAB21L3	ENSG00000173212.4
chr15	81292435	81292857	DiffBind	0	.	3,5	2,03	4,36	-2,33	1,55E-10	1,05E-08	3' UTR	15	81296913	81309083	12171	1	ENST00000394652.6	-4056	IL16	ENSG00000172349.17
chr1	93029358	93029739	DiffBind	0	.	4,36	2,9	5,22	-2,33	9,67E-14	1,41E-11	Promoter (1-2kb)	1	93027410	93027506	97	2	ENST00000516028.1	-1853	Y_RNA	ENSG00000251837.1
chr3	43755615	43755863	DiffBind	0	.	4,44	2,97	5,3	-2,33	5,00E-12	5,02E-10	Distal Intergenic	3	43778961	43779982	1022	2	ENST00000432423.1	24119	AC006055.1	ENSG00000235886.1
chr4	102639739	102639899	DiffBind	0	.	2,35	0,88	3,21	-2,33	1,62E-11	1,41E-09	3' UTR	4	102635906	102650838	14933	2	ENST00000508141.1	10939	MANBA	ENSG00000109323.11
chr5	14413224	14414367	DiffBind	0	.	6,07	4,61	6,93	-2,33	2,49E-14	4,13E-12	Intron (ENST00000344204.9/ENSG00000038382.20, intron 33 of 56)	5	14418783	14420021	1239	1	ENST00000512979.1	-4416	TRIO	ENSG00000038382.20
chr5	76299616	76299984	DiffBind	0	.	3,73	2,26	4,6	-2,33	4,51E-10	2,67E-08	Intron (ENST00000502798.7/ENSG00000122012.14, intron 10 of 12)	5	76291765	76296122	4358	1	ENST00000506257.1	7852	SV2C	ENSG00000122012.14
chr6	167141265	167141405	DiffBind	0	.	1,78	0,31	2,64	-2,33	3,04E-07	9,03E-06	Distal Intergenic	6	167146414	167165308	18895	1	ENST00000539001.5	-5009	TCP10L2	ENSG00000166984.12
chr7	25620328	25620485	DiffBind	0	.	2,26	0,78	3,12	-2,33	1,38E-10	9,44E-09	Promoter (<=1kb)	7	25593338	25620441	27104	2	ENST00000659793.1	0	AC005165.1	ENSG00000223561.7
chr8	19587468	19587704	DiffBind	0	.	2,7	1,22	3,56	-2,33	1,65E-08	6,78E-07	Intron (ENST00000454498.6/ENSG00000147408.14, intron 3 of 9)	8	19405780	19601865	196086	2	ENST00000522854.5	14161	CSGALNACT1	ENSG00000147408.14
chr8	37276548	37276786	DiffBind	0	.	3,24	1,77	4,1	-2,33	1,24E-11	1,11E-09	Distal Intergenic	8	37326575	37330837	4263	2	ENST00000624599.1	54051	AC091182.1	ENSG00000253123.4
chr9	120846413	120847004	DiffBind	0	.	5,11	3,63	5,97	-2,33	8,51E-12	8,08E-10	Promoter (<=1kb)	9	120846510	120851491	4982	1	ENST00000639075.1	0	CUTALP	ENSG00000226752.9
chr12	103901594	103902176	DiffBind	0	.	4,28	2,81	5,15	-2,34	1,46E-09	7,73E-08	Intron (ENST00000551270.1/ENSG00000214198.8, intron 3 of 14)	12	103892994	103906272	13279	2	ENST00000552065.1	4096	TTC41P	ENSG00000214198.8
chr12	74900253	74900626	DiffBind	0	.	4,57	3,09	5,43	-2,34	1,25E-14	2,26E-12	Distal Intergenic	12	75020969	75041272	20304	1	ENST00000549762.1	-120343	AC073525.1	ENSG00000257434.1
chr3	196564016	196564216	DiffBind	0	.	2,36	0,89	3,22	-2,34	8,79E-08	3,05E-06	Intron (ENST00000332629.7/ENSG00000185798.8, intron 2 of 3)	3	196560996	196567310	6315	2	ENST00000456677.1	3094	WDR53	ENSG00000185798.8
chr5	175657816	175658162	DiffBind	0	.	3,42	1,94	4,28	-2,34	1,09E-10	7,57E-09	Promoter (<=1kb)	5	175658030	175686242	28213	1	ENST00000377291.2	0	HRH2	ENSG00000113749.7
chr6	148890775	148891025	DiffBind	0	.	2,14	0,66	3	-2,34	1,27E-06	3,13E-05	Intron (ENST00000367463.5/ENSG00000111962.8, intron 2 of 7)	6	148953907	149005588	51682	1	ENST00000473631.1	-62882	UST	ENSG00000111962.8
chr7	74452223	74452932	DiffBind	0	.	6,27	4,79	7,13	-2,34	7,16E-13	8,58E-11	Promoter (<=1kb)	7	74453790	74602590	148801	1	ENST00000265755.7	-858	GTF2IRD1	ENSG00000006704.11
chr9	112002527	112002841	DiffBind	0	.	3,58	2,11	4,45	-2,34	4,43E-10	2,63E-08	Distal Intergenic	9	111996635	111996739	105	2	ENST00000410424.1	-5789	RNU6-710P	ENSG00000222356.1
chr9	22079620	22080490	DiffBind	0	.	6,22	4,75	7,09	-2,34	2,80E-21	2,39E-18	Intron (ENST00000585267.5/ENSG00000240498.9, intron 3 of 8)	9	22056327	22120710	64384	1	ENST00000658981.1	23294	CDKN2B-AS1	ENSG00000240498.9
chr9	97903176	97903486	DiffBind	0	.	3,64	2,16	4,51	-2,34	4,79E-10	2,82E-08	Downstream (1-2kb)	9	97904534	97912471	7938	2	ENST00000375118.1	8985	TRMO	ENSG00000136932.14
chr12	106267568	106267755	DiffBind	0	.	2,35	0,87	3,22	-2,35	1,03E-07	3,49E-06	Intron (ENST00000552828.5/ENSG00000136026.14, intron 2 of 2)	12	106282927	106282989	63	2	ENST00000459576.1	15234	RNU7-94P	ENSG00000238609.1
chr12	27110112	27110334	DiffBind	0	.	2,87	1,38	3,74	-2,35	3,45E-12	3,62E-10	Intron (ENST00000538920.1/ENSG00000256226.1, intron 1 of 1)	12	27121910	27147664	25755	1	ENST00000545069.1	-11576	AC092747.2	ENSG00000256625.1
chr13	40600296	40600490	DiffBind	0	.	2,45	0,97	3,32	-2,35	1,82E-10	1,20E-08	Intron (ENST00000636651.2/ENSG00000288542.1, intron 1 of 3)	13	40469955	40611127	141173	2	ENST00000636651.2	10637	AL133318.1	ENSG00000288542.1
chr14	39641317	39641545	DiffBind	0	.	3,73	2,24	4,59	-2,35	1,28E-14	2,30E-12	Intron (ENST00000652126.1/ENSG00000258526.7, intron 2 of 7)	14	39474935	39493512	18578	1	ENST00000557197.1	166383	AL049828.1	ENSG00000258526.7
chr2	203748526	203748632	DiffBind	0	.	2,07	0,59	2,94	-2,35	1,79E-08	7,29E-07	Distal Intergenic	2	203764295	203765593	1299	2	ENST00000415349.1	16961	KRT18P39	ENSG00000224791.1
chr4	37722301	37722521	DiffBind	0	.	2,4	0,91	3,27	-2,35	1,66E-08	6,84E-07	Distal Intergenic	4	37699895	37700002	108	2	ENST00000384347.1	-22300	Y_RNA	ENSG00000207075.1
chr5	177440324	177440652	DiffBind	0	.	3,38	1,89	4,24	-2,35	4,47E-10	2,65E-08	Intron (ENST00000355472.10/ENSG00000198055.11, intron 13 of 15)	5	177443067	177444477	1411	2	ENST00000511565.1	3825	PRR7-AS1	ENSG00000246334.2
chr6	137798976	137799197	DiffBind	0	.	3,12	1,63	3,98	-2,35	9,63E-09	4,19E-07	Distal Intergenic	6	137730170	137792835	62666	2	ENST00000645996.1	-6142	LINC02539	ENSG00000234956.7
chr9	22147952	22148487	DiffBind	0	.	6,16	4,68	7,03	-2,35	2,86E-22	3,37E-19	Distal Intergenic	9	22118968	22120711	1744	1	ENST00000644233.2	28985	CDKN2B-AS1	ENSG00000240498.9
chr10	118658128	118658388	DiffBind	0	.	3,28	1,79	4,15	-2,36	1,88E-10	1,22E-08	Distal Intergenic	10	118643760	118644198	439	1	ENST00000416399.2	14369	TOMM22P5	ENSG00000225155.4
chr11	126084055	126084501	DiffBind	0	.	4,39	2,89	5,26	-2,36	1,04E-13	1,51E-11	Distal Intergenic	11	126067539	126068601	1063	1	ENST00000524793.1	16517	NAP1L1P1	ENSG00000254759.1
chr11	130121490	130121707	DiffBind	0	.	2,83	1,34	3,7	-2,36	2,23E-11	1,85E-09	3' UTR	11	130114251	130114335	85	2	ENST00000618561.1	-7156	U4	ENSG00000274197.1
chr12	19894833	19895121	DiffBind	0	.	3,13	1,63	3,99	-2,36	1,42E-10	9,65E-09	Intron (ENST00000535764.1/ENSG00000255910.2, intron 1 of 4)	12	19941225	19981846	40622	1	ENST00000654522.1	-46104	AC024901.1	ENSG00000255910.2
chr16	21611702	21612034	DiffBind	0	.	2,96	1,47	3,83	-2,36	2,17E-09	1,10E-07	Promoter (<=1kb)	16	21612100	21625115	13016	1	ENST00000562961.1	-66	METTL9	ENSG00000197006.14
chr16	27274235	27274543	DiffBind	0	.	2,73	1,24	3,6	-2,36	1,65E-06	3,94E-05	Intron (ENST00000566854.5/ENSG00000245888.7, intron 1 of 4)	16	27268869	27271976	3108	1	ENST00000499939.2	5367	NSMCE1-DT	ENSG00000245888.7
chr16	71811351	71811538	DiffBind	0	.	3,05	1,56	3,92	-2,36	7,14E-10	4,06E-08	Promoter (2-3kb)	16	71732385	71809201	76817	2	ENST00000393512.7	-2151	AP1G1	ENSG00000166747.13
chr3	102106475	102106762	DiffBind	0	.	3,76	2,27	4,63	-2,36	5,17E-15	1,00E-12	Intron (ENST00000491959.5/ENSG00000170044.8, intron 2 of 17)	3	102099244	102477677	378434	1	ENST00000491959.5	7232	ZPLD1	ENSG00000170044.8
chr3	188170486	188170999	DiffBind	0	.	5,99	4,49	6,86	-2,36	1,69E-12	1,94E-10	Intron (ENST00000448637.5/ENSG00000145012.13, intron 1 of 6)	3	188178543	188180812	2270	1	ENST00000623801.1	-7544	FLJ42393	ENSG00000279891.1
chr4	13476958	13477271	DiffBind	0	.	3,46	1,96	4,32	-2,36	4,34E-11	3,27E-09	Promoter (2-3kb)	4	13361354	13474345	112992	2	ENST00000511649.5	-2614	RAB28	ENSG00000157869.16
chr6	134530003	134530348	DiffBind	0	.	3,82	2,32	4,69	-2,36	1,49E-09	7,86E-08	Promoter (<=1kb)	6	134525318	134531006	5689	2	ENST00000423028.2	658	AL078590.2	ENSG00000232310.8
chr6	53058461	53058673	DiffBind	0	.	2,89	1,4	3,76	-2,36	2,53E-11	2,07E-09	Intron (ENST00000459845.6/ENSG00000112146.17, intron 2 of 4)	6	53001279	53061770	60492	2	ENST00000350082.10	3097	CILK1	ENSG00000112144.16
chr8	42741103	42741327	DiffBind	0	.	2,24	0,75	3,11	-2,36	1,08E-07	3,65E-06	Distal Intergenic	8	42725547	42726228	682	2	ENST00000530523.1	-14876	AC103843.2	ENSG00000255361.1
chrX	57286244	57287270	DiffBind	0	.	6,26	4,77	7,13	-2,36	1,62E-18	6,84E-16	Promoter (<=1kb)	23	57286706	57489196	202491	1	ENST00000374900.4	0	FAAH2	ENSG00000165591.6
chr1	11905750	11905906	DiffBind	0	.	2,55	1,05	3,42	-2,37	9,18E-09	4,02E-07	Promoter (2-3kb)	1	11907940	11913323	5384	1	ENST00000661075.1	-2034	AL021155.4	ENSG00000285646.2
chr1	181397997	181398265	DiffBind	0	.	4,01	2,51	4,88	-2,37	2,16E-13	2,90E-11	Intron (ENST00000524607.6/ENSG00000198216.12, intron 1 of 11)	1	181317690	181716129	398440	1	ENST00000524607.6	80308	CACNA1E	ENSG00000198216.12
chr12	123931735	123931948	DiffBind	0	.	2,92	1,41	3,79	-2,37	1,40E-11	1,24E-09	Promoter (<=1kb)	12	123931791	123933439	1649	1	ENST00000538983.1	0	DNAH10	ENSG00000197653.16
chr17	77435299	77435493	DiffBind	0	.	2,83	1,32	3,7	-2,37	5,23E-09	2,41E-07	Intron (ENST00000591198.5/ENSG00000184640.19, intron 2 of 10)	17	77442109	77442213	105	1	ENST00000363781.1	-6616	Y_RNA	ENSG00000200651.1
chr18	32531133	32531548	DiffBind	0	.	3,66	2,17	4,53	-2,37	2,85E-12	3,04E-10	Intron (ENST00000646805.1/ENSG00000285095.2, intron 2 of 6)	18	32511860	32513790	1931	1	ENST00000562560.1	19274	WBP11P1	ENSG00000260389.1
chr18	70672289	70672462	DiffBind	0	.	2,47	0,97	3,34	-2,37	4,03E-13	5,15E-11	Distal Intergenic	18	70630534	70650744	20211	2	ENST00000582578.2	-21546	GTSCR1	ENSG00000263417.4
chr2	148527558	148528784	DiffBind	0	.	5,22	3,71	6,09	-2,37	1,83E-15	3,91E-13	Distal Intergenic	2	148512234	148512943	710	1	ENST00000637502.1	15325	MBD5	ENSG00000204406.14
chr2	162127505	162127803	DiffBind	0	.	3,55	2,05	4,42	-2,37	1,10E-11	1,01E-09	Distal Intergenic	2	162143178	162144415	1238	2	ENST00000483769.1	16612	GCG	ENSG00000115263.15
chr2	172549920	172550083	DiffBind	0	.	2,59	1,09	3,46	-2,37	1,22E-11	1,10E-09	Intron (ENST00000442417.5/ENSG00000225205.5, intron 1 of 3)	2	172555373	172565073	9701	1	ENST00000443353.5	-5290	PDK1	ENSG00000152256.14
chr3	10366761	10367047	DiffBind	0	.	2,56	1,06	3,43	-2,37	9,79E-10	5,38E-08	Intron (ENST00000397077.6/ENSG00000157087.20, intron 9 of 19)	3	10326228	10346069	19842	2	ENST00000467702.3	-20693	ATP2B2	ENSG00000157087.20
chr5	35129954	35130485	DiffBind	0	.	4,65	3,15	5,52	-2,37	4,21E-14	6,67E-12	Promoter (<=1kb)	5	35084482	35130344	45863	2	ENST00000514206.5	0	PRLR	ENSG00000113494.17
chr7	36117025	36117209	DiffBind	0	.	2,72	1,22	3,59	-2,37	1,79E-08	7,29E-07	Distal Intergenic	7	36109024	36110872	1849	2	ENST00000419108.1	-6154	MARK2P13	ENSG00000228815.1
chr8	89216418	89216772	DiffBind	0	.	4,06	2,55	4,93	-2,37	1,05E-16	3,11E-14	Distal Intergenic	8	89243401	89243793	393	2	ENST00000522047.1	27021	RPSAP74	ENSG00000253621.1
chr8	99634374	99634516	DiffBind	0	.	1,99	0,49	2,86	-2,37	1,08E-08	4,62E-07	Intron (ENST00000357162.6/ENSG00000132549.18, intron 33 of 61)	8	99613783	99614081	299	2	ENST00000492591.3	-20294	RN7SL350P	ENSG00000243254.3
chr10	47264937	47265380	DiffBind	0	.	4,83	3,32	5,7	-2,38	9,15E-14	1,34E-11	Distal Intergenic	10	47300197	47313577	13381	1	ENST00000580279.2	-34817	GDF10	ENSG00000266524.3
chr10	98138117	98138365	DiffBind	0	.	3,7	2,19	4,57	-2,38	1,99E-09	1,02E-07	Intron (ENST00000370584.7/ENSG00000166024.14, intron 1 of 8)	10	98134657	98244897	110241	1	ENST00000298999.8	3461	R3HCC1L	ENSG00000166024.14
chr12	95334405	95334733	DiffBind	0	.	4,54	3,03	5,41	-2,38	2,50E-19	1,29E-16	Intron (ENST00000636165.1/ENSG00000257943.2, intron 7 of 7)	12	95309923	95309984	62	1	ENST00000579373.1	24483	MIR3685	ENSG00000265917.1
chr2	222426260	222426426	DiffBind	0	.	2,74	1,23	3,61	-2,38	5,71E-09	2,61E-07	Promoter (1-2kb)	2	222424543	222562621	138079	1	ENST00000321276.8	1718	SGPP2	ENSG00000163082.10
chr2	241112586	241113001	DiffBind	0	.	3,73	2,22	4,6	-2,38	1,55E-09	8,17E-08	Promoter (<=1kb)	2	241107460	241112786	5327	2	ENST00000489256.5	0	PASK	ENSG00000115687.14
chr3	33008364	33008584	DiffBind	0	.	3,15	1,65	4,02	-2,38	3,53E-10	2,15E-08	Intron (ENST00000399402.7/ENSG00000170266.16, intron 15 of 15)	3	33021254	33024425	3172	2	ENST00000473477.1	15841	GLB1	ENSG00000170266.16
chr5	56602895	56603076	DiffBind	0	.	1,61	0,1	2,48	-2,38	1,07E-07	3,64E-06	Intron (ENST00000648716.1/ENSG00000225940.7, intron 1 of 5)	5	56511567	56606232	94666	2	ENST00000648716.1	3156	C5orf67	ENSG00000225940.7
chr6	157860406	157860801	DiffBind	0	.	4,64	3,14	5,51	-2,38	3,40E-12	3,59E-10	Intron (ENST00000614703.4/ENSG00000130340.16, intron 3 of 5)	6	157872571	157875210	2640	2	ENST00000422776.5	14409	AL391863.1	ENSG00000229502.5
chr7	112398532	112398796	DiffBind	0	.	3,43	1,92	4,3	-2,38	6,54E-13	7,87E-11	Intron (ENST00000431064.1/ENSG00000226851.1, intron 2 of 3)	7	112328189	112409623	81435	2	ENST00000431064.1	10827	AC004112.1	ENSG00000226851.1
chr7	134710644	134711679	DiffBind	0	.	7,03	5,52	7,9	-2,38	8,85E-22	9,11E-19	Distal Intergenic	7	134734898	134735129	232	2	ENST00000480063.1	23450	TUBB3P2	ENSG00000230101.5
chr10	62187141	62187252	DiffBind	0	.	1,67	0,16	2,55	-2,39	2,81E-08	1,10E-06	Intron (ENST00000315289.6/ENSG00000182010.11, intron 8 of 8)	10	62183035	62236263	53229	2	ENST00000315289.6	49011	RTKN2	ENSG00000182010.11
chr1	179709939	179710120	DiffBind	0	.	2,71	1,18	3,58	-2,39	3,76E-12	3,89E-10	Distal Intergenic	1	179730191	179742697	12507	1	ENST00000669730.1	-20071	AL359853.2	ENSG00000243062.6
chr12	3988523	3988847	DiffBind	0	.	3,52	2	4,39	-2,39	2,69E-10	1,69E-08	Distal Intergenic	12	4012902	4026658	13757	1	ENST00000669712.1	-24055	AC084375.1	ENSG00000256969.2
chr12	56291487	56291634	DiffBind	0	.	2,14	0,62	3,01	-2,39	1,39E-08	5,82E-07	Promoter (<=1kb)	12	56286191	56291758	5568	2	ENST00000551155.1	124	CS	ENSG00000062485.19
chr17	51439505	51439677	DiffBind	0	.	1,27	-0,25	2,14	-2,39	3,72E-07	1,08E-05	Promoter (<=1kb)	17	51439653	51445802	6150	1	ENST00000588341.1	0	LINC02073	ENSG00000267452.3
chr2	100060949	100061172	DiffBind	0	.	2,73	1,21	3,61	-2,39	1,82E-09	9,40E-08	Intron (ENST00000409236.6/ENSG00000144218.19, intron 2 of 22)	2	100008887	100104525	95639	2	ENST00000672047.1	43353	AFF3	ENSG00000144218.19
chr2	203711204	203711774	DiffBind	0	.	5,25	3,74	6,12	-2,39	1,11E-12	1,30E-10	Intron (ENST00000374481.7/ENSG00000178562.18, intron 1 of 2)	2	203706639	203738912	32274	1	ENST00000324106.9	4566	CD28	ENSG00000178562.18
chr2	7539151	7539343	DiffBind	0	.	2,21	0,69	3,08	-2,39	1,58E-10	1,06E-08	Distal Intergenic	2	7576841	7576971	131	1	ENST00000408328.1	-37498	RNU6ATAC37P	ENSG00000221255.1
chr3	101531525	101531962	DiffBind	0	.	4,26	2,75	5,14	-2,39	3,79E-13	4,90E-11	Distal Intergenic	3	101521891	101522979	1089	1	ENST00000487497.1	9635	FAM172BP	ENSG00000175841.8
chr3	57805692	57806002	DiffBind	0	.	4,07	2,56	4,95	-2,39	2,19E-13	2,94E-11	Intron (ENST00000295951.7/ENSG00000163681.16, intron 2 of 21)	3	57800056	57801448	1393	2	ENST00000603779.1	-4245	PDHA1P1	ENSG00000270772.1
chr4	104983720	104983860	DiffBind	0	.	1,59	0,08	2,47	-2,39	1,93E-07	6,06E-06	Intron (ENST00000671069.1/ENSG00000248373.6, intron 4 of 6)	4	104974672	104974771	100	1	ENST00000516097.2	9049	RNU6-351P	ENSG00000251906.2
chr5	80487792	80488338	DiffBind	0	.	4,7	3,18	5,57	-2,39	5,40E-19	2,55E-16	Promoter (<=1kb)	5	80487969	80510807	22839	1	ENST00000502608.5	0	FAM151B	ENSG00000152380.10
chr7	141023334	141023578	DiffBind	0	.	2,7	1,18	3,57	-2,39	7,78E-10	4,38E-08	Distal Intergenic	7	141006168	141015228	9061	2	ENST00000469351.1	-8107	MRPS33	ENSG00000090263.16
chr7	157626501	157626726	DiffBind	0	.	2,68	1,16	3,55	-2,39	6,18E-11	4,47E-09	Intron (ENST00000389413.7/ENSG00000155093.19, intron 13 of 21)	7	157540337	157621509	81173	2	ENST00000648371.1	-4993	PTPRN2	ENSG00000155093.19
chr8	10325894	10326096	DiffBind	0	.	3,04	1,52	3,91	-2,39	1,85E-10	1,21E-08	Promoter (<=1kb)	8	10326468	10411565	85098	1	ENST00000517594.1	-372	MSRA	ENSG00000175806.15
chr8	80864421	80865174	DiffBind	0	.	6,94	5,43	7,81	-2,39	1,61E-18	6,84E-16	Intron (ENST00000327835.7/ENSG00000164684.13, intron 1 of 8)	8	80670593	80873665	203073	2	ENST00000519936.1	8491	ZNF704	ENSG00000164684.13
chr10	33264234	33264804	DiffBind	0	.	6,36	4,84	7,24	-2,4	1,20E-18	5,28E-16	Promoter (<=1kb)	10	33249414	33263704	14291	2	ENST00000455749.1	-531	NRP1	ENSG00000099250.18
chr12	3947535	3948305	DiffBind	0	.	4,6	3,08	5,47	-2,4	1,24E-08	5,25E-07	Distal Intergenic	12	3905220	3910270	5051	1	ENST00000545163.1	42316	PARP11-AS1	ENSG00000256862.3
chr1	241677016	241677740	DiffBind	0	.	6,66	5,13	7,53	-2,4	4,24E-20	2,73E-17	Promoter (<=1kb)	1	241594212	241677376	83165	2	ENST00000463155.5	0	OPN3	ENSG00000054277.14
chr13	73520669	73521616	DiffBind	0	.	5,64	4,11	6,51	-2,4	6,13E-22	6,63E-19	Intron (ENST00000443621.1/ENSG00000224853.3, intron 1 of 1)	13	73413473	73546841	133369	2	ENST00000443621.1	25225	LINC00393	ENSG00000224853.3
chr14	70651598	70651815	DiffBind	0	.	2,73	1,2	3,6	-2,4	1,86E-11	1,59E-09	Intron (ENST00000256367.3/ENSG00000133985.3, intron 1 of 2)	14	70641916	70675366	33451	1	ENST00000256367.3	9683	TTC9	ENSG00000133985.3
chr15	59919120	59920029	DiffBind	0	.	6,08	4,56	6,95	-2,4	1,18E-15	2,63E-13	Distal Intergenic	15	59964942	59966084	1143	1	ENST00000559657.1	-44913	NMNAT1P5	ENSG00000259573.1
chr19	47182522	47182784	DiffBind	0	.	3,34	1,81	4,22	-2,4	2,81E-09	1,37E-07	Intron (ENST00000413379.7/ENSG00000142230.13, intron 6 of 6)	19	47143494	47210623	67130	1	ENST00000659110.1	39029	SAE1	ENSG00000142230.13
chr21	31326797	31327244	DiffBind	0	.	3,92	2,4	4,8	-2,4	4,33E-10	2,58E-08	Intron (ENST00000286827.7/ENSG00000156299.13, intron 3 of 28)	21	31266296	31344279	77984	2	ENST00000455508.1	17035	TIAM1	ENSG00000156299.13
chr2	168916046	168916270	DiffBind	0	.	2,48	0,95	3,35	-2,4	2,22E-10	1,42E-08	Promoter (2-3kb)	2	168877238	168913371	36134	2	ENST00000472216.2	-2676	SPC25	ENSG00000152253.9
chr2	218289050	218289237	DiffBind	0	.	2,43	0,9	3,3	-2,4	2,34E-09	1,17E-07	Promoter (<=1kb)	2	218280110	218289994	9885	2	ENST00000451181.5	757	TMBIM1	ENSG00000135926.15
chr2	241111293	241111660	DiffBind	0	.	2,91	1,39	3,79	-2,4	2,23E-11	1,86E-09	Promoter (<=1kb)	2	241107465	241112425	4961	2	ENST00000475666.1	765	PASK	ENSG00000115687.14
chr4	153205079	153205663	DiffBind	0	.	4,38	2,86	5,26	-2,4	4,51E-12	4,56E-10	Promoter (<=1kb)	4	153205107	153339317	134211	1	ENST00000674876.1	0	TRIM2	ENSG00000109654.16
chr4	17336248	17337320	DiffBind	0	.	7,47	5,94	8,34	-2,4	1,85E-17	6,41E-15	Distal Intergenic	4	17320746	17320882	137	2	ENST00000384053.1	-15367	SNORA75B	ENSG00000206780.1
chr4	185254479	185254807	DiffBind	0	.	3,54	2,02	4,42	-2,4	1,21E-09	6,49E-08	Intron (ENST00000618785.4/ENSG00000109762.16, intron 2 of 17)	4	185295827	185363510	67684	1	ENST00000512853.5	-41020	SNX25	ENSG00000109762.16
chr9	5672046	5672359	DiffBind	0	.	4,05	2,53	4,93	-2,4	1,89E-12	2,13E-10	Intron (ENST00000251879.10/ENSG00000107036.12, intron 2 of 21)	9	5656654	5774298	117645	1	ENST00000545641.5	15393	RIC1	ENSG00000107036.12
chr11	95715699	95716064	DiffBind	0	.	4,15	2,62	5,03	-2,41	5,64E-16	1,38E-13	Intron (ENST00000648353.1/ENSG00000285842.1, intron 3 of 4)	11	95698086	95700623	2538	1	ENST00000545912.1	17614	AP000820.1	ENSG00000255605.1
chr12	21615481	21615856	DiffBind	0	.	4,85	3,31	5,72	-2,41	8,71E-19	3,94E-16	Intron (ENST00000647960.1/ENSG00000285854.1, intron 8 of 22)	12	21536107	21604847	68741	2	ENST00000261195.3	-10635	GYS2	ENSG00000111713.3
chr12	47832245	47832739	DiffBind	0	.	4,21	2,68	5,08	-2,41	6,43E-11	4,64E-09	Promoter (<=1kb)	12	47797384	47833132	35749	2	ENST00000434070.5	393	HDAC7	ENSG00000061273.18
chr13	108915700	108916205	DiffBind	0	.	5,1	3,56	5,97	-2,41	4,63E-19	2,27E-16	Intron (ENST00000356711.7/ENSG00000041515.16, intron 16 of 34)	13	108855296	108888477	33182	1	ENST00000482793.1	60405	MYO16	ENSG00000041515.16
chr15	63481229	63481417	DiffBind	0	.	2,82	1,29	3,7	-2,41	6,66E-11	4,79E-09	Distal Intergenic	15	63456294	63469356	13063	2	ENST00000560465.2	-11874	AC007950.1	ENSG00000259268.2
chr17	65750689	65750913	DiffBind	0	.	2,76	1,23	3,64	-2,41	6,28E-08	2,26E-06	Promoter (<=1kb)	17	65635816	65750724	114909	2	ENST00000581739.5	0	CEP112	ENSG00000154240.17
chr18	70663249	70663456	DiffBind	0	.	3,14	1,61	4,02	-2,41	2,41E-12	2,63E-10	Distal Intergenic	18	70630534	70650744	20211	2	ENST00000582578.2	-12506	GTSCR1	ENSG00000263417.4
chr20	51470939	51471308	DiffBind	0	.	3,29	1,76	4,17	-2,41	1,68E-06	0,00004	Intron (ENST00000396009.7/ENSG00000101096.20, intron 5 of 9)	20	51452905	51452977	73	2	ENST00000582236.1	-17963	MIR3194	ENSG00000266761.1
chr2	197052335	197052650	DiffBind	0	.	3,11	1,58	3,99	-2,41	1,70E-08	0,0000007	Intron (ENST00000424317.5/ENSG00000065413.20, intron 10 of 21)	2	197028711	197030143	1433	2	ENST00000411999.1	-22193	RPL4P7	ENSG00000224442.1
chr3	32303330	32303810	DiffBind	0	.	4,17	2,64	5,05	-2,41	7,92E-12	7,58E-10	Intron (ENST00000458535.6/ENSG00000170293.9, intron 1 of 2)	3	32258940	32260230	1291	1	ENST00000458108.1	44391	KRT18P15	ENSG00000234737.1
chr5	129114610	129114782	DiffBind	0	.	2,02	0,49	2,9	-2,41	3,04E-10	1,88E-08	Distal Intergenic	5	129097688	129097766	79	1	ENST00000584064.1	16923	MIR4633	ENSG00000264563.1
chr5	71782796	71782915	DiffBind	0	.	2,07	0,54	2,95	-2,41	1,78E-12	2,02E-10	Distal Intergenic	5	71754378	71756301	1924	2	ENST00000614164.1	-26496	AC143336.1	ENSG00000278824.1
chr7	2870465	2870900	DiffBind	0	.	3,47	1,94	4,35	-2,41	1,92E-12	2,16E-10	Distal Intergenic	7	2728105	2844308	116204	2	ENST00000275364.8	-26158	GNA12	ENSG00000146535.14
chr8	8868600	8868872	DiffBind	0	.	3,39	1,85	4,26	-2,41	1,64E-11	1,42E-09	Intron (ENST00000276282.7/ENSG00000147324.11, intron 1 of 2)	8	8785759	8860031	74273	2	ENST00000521881.5	-8570	MFHAS1	ENSG00000147324.11
chr11	13860125	13860313	DiffBind	0	.	2,93	1,39	3,81	-2,42	1,39E-11	1,23E-09	Intron (ENST00000530492.1/ENSG00000254927.1, intron 1 of 1)	11	13844862	13870616	25755	2	ENST00000525381.1	10303	LINC02545	ENSG00000254930.1
chr14	20401094	20401396	DiffBind	0	.	4,94	3,4	5,81	-2,42	4,08E-15	8,12E-13	Promoter (2-3kb)	14	20400667	20403857	3191	2	ENST00000557627.1	2461	TEP1	ENSG00000129566.13
chr15	43151690	43152043	DiffBind	0	.	3,19	1,64	4,07	-2,42	2,59E-09	1,28E-07	3' UTR	15	43146123	43149136	3014	1	ENST00000569897.1	5568	TMEM62	ENSG00000137842.7
chr15	44561069	44561222	DiffBind	0	.	2,13	0,58	3	-2,42	3,45E-08	1,32E-06	3' UTR	15	44557829	44559188	1360	1	ENST00000558006.1	3241	AC009996.1	ENSG00000259659.1
chr17	66667449	66667786	DiffBind	0	.	4,53	2,98	5,41	-2,42	1,64E-11	1,42E-09	Intron (ENST00000413366.8/ENSG00000154229.12, intron 5 of 16)	17	66676372	66677404	1033	1	ENST00000457168.2	-8586	AC006947.1	ENSG00000229330.2
chr20	43722095	43722433	DiffBind	0	.	3,29	1,76	4,17	-2,42	1,42E-10	9,65E-09	Distal Intergenic	20	43726164	43726697	534	2	ENST00000373005.2	4264	GTSF1L	ENSG00000124196.6
chr20	53388359	53388550	DiffBind	0	.	3,11	1,57	3,99	-2,42	1,56E-14	2,71E-12	Intron (ENST00000371497.10/ENSG00000182463.16, intron 2 of 2)	20	53397661	53412910	15250	2	ENST00000436286.2	24360	AL354993.1	ENSG00000231703.2
chr21	31117361	31117574	DiffBind	0	.	3,51	1,98	4,39	-2,42	2,04E-12	2,27E-10	Downstream (<1kb)	21	31118418	31130221	11804	2	ENST00000423206.5	12647	TIAM1	ENSG00000156299.13
chr2	206443860	206444005	DiffBind	0	.	1,87	0,33	2,75	-2,42	7,28E-10	4,13E-08	Promoter (<=1kb)	2	206443867	206617842	173976	1	ENST00000374415.7	0	ADAM23	ENSG00000114948.13
chr4	152281939	152282127	DiffBind	0	.	2,05	0,51	2,93	-2,42	1,73E-09	0,00000009	Distal Intergenic	4	152264150	152264445	296	2	ENST00000476053.2	-17495	RN7SL446P	ENSG00000244544.2
chr4	17324476	17324718	DiffBind	0	.	2,89	1,35	3,77	-2,42	1,68E-10	1,12E-08	Distal Intergenic	4	17320746	17320882	137	2	ENST00000384053.1	-3595	SNORA75B	ENSG00000206780.1
chr6	11711773	11711964	DiffBind	0	.	2,72	1,18	3,6	-2,42	3,19E-11	2,53E-09	Promoter (1-2kb)	6	11709819	11709960	142	1	ENST00000384688.1	1955	AL022724.1	ENSG00000207419.1
chr6	168035896	168036165	DiffBind	0	.	2,27	0,73	3,15	-2,42	2,33E-07	7,16E-06	Promoter (<=1kb)	6	168035488	168038670	3183	1	ENST00000496008.2	409	KIF25	ENSG00000125337.19
chr6	45084292	45084505	DiffBind	0	.	2,66	1,12	3,54	-2,42	1,44E-11	1,27E-09	Intron (ENST00000475057.5/ENSG00000196284.17, intron 3 of 11)	6	45097496	45097976	481	1	ENST00000616214.1	-12991	AL138880.2	ENSG00000276156.1
chr8	70631363	70631700	DiffBind	0	.	4,65	3,11	5,53	-2,42	1,44E-10	9,79E-09	Intron (ENST00000499227.6/ENSG00000246366.6, intron 1 of 3)	8	70640573	70644128	3556	2	ENST00000522558.1	12428	LACTB2	ENSG00000147592.9
chr9	79544379	79544765	DiffBind	0	.	5,1	3,56	5,98	-2,42	2,06E-19	1,10E-16	Intron (ENST00000670754.1/ENSG00000233086.8, intron 1 of 2)	9	79515643	79532342	16700	2	ENST00000413352.3	-12038	LNCARSR	ENSG00000233086.8
chr14	24279358	24279563	DiffBind	0	.	2,75	1,2	3,63	-2,43	2,39E-13	3,19E-11	Intron (ENST00000669726.1/ENSG00000288044.1, intron 1 of 1)	14	24265538	24271739	6202	2	ENST00000216840.10	-7620	RABGGTA	ENSG00000100949.14
chr20	13229199	13229300	DiffBind	0	.	1,44	-0,11	2,32	-2,43	5,52E-10	3,21E-08	Intron (ENST00000262487.5/ENSG00000101230.6, intron 1 of 5)	20	13221274	13300651	79378	1	ENST00000262487.5	7926	ISM1	ENSG00000101230.6
chr2	134061133	134061305	DiffBind	0	.	2,4	0,85	3,28	-2,43	9,84E-10	5,40E-08	Distal Intergenic	2	134028608	134032597	3990	1	ENST00000662423.1	32526	AC092623.1	ENSG00000286697.1
chr2	197847781	197848005	DiffBind	0	.	3,53	1,98	4,41	-2,43	1,53E-10	1,03E-08	Intron (ENST00000428675.6/ENSG00000115896.16, intron 1 of 5)	2	197817423	197836326	18904	2	ENST00000650958.1	-11456	AC011997.2	ENSG00000286020.1
chr3	14879286	14879447	DiffBind	0	.	1,94	0,39	2,82	-2,43	4,80E-09	2,24E-07	Promoter (2-3kb)	3	14882305	14933438	51134	1	ENST00000468662.5	-2858	FGD5	ENSG00000154783.12
chr4	169615795	169616031	DiffBind	0	.	2,92	1,37	3,8	-2,43	8,88E-14	1,31E-11	Intron (ENST00000511092.5/ENSG00000109572.14, intron 1 of 4)	4	169612633	169689145	76513	1	ENST00000511092.5	3163	CLCN3	ENSG00000109572.14
chr4	77146587	77146838	DiffBind	0	.	2,77	1,22	3,65	-2,43	6,97E-10	3,97E-08	Distal Intergenic	4	77150328	77150437	110	2	ENST00000364771.1	3599	RNU6-1187P	ENSG00000201641.1
chr5	40033423	40033669	DiffBind	0	.	3,96	2,41	4,84	-2,43	8,44E-17	2,54E-14	Intron (ENST00000638070.1/ENSG00000250048.2, intron 2 of 2)	5	40010912	40053324	42413	1	ENST00000507027.2	22512	LINC00603	ENSG00000250048.2
chr7	131400688	131400849	DiffBind	0	.	1,97	0,42	2,85	-2,43	1,14E-08	4,86E-07	Intron (ENST00000421797.6/ENSG00000128585.18, intron 7 of 18)	7	131463276	131490539	27264	1	ENST00000498778.5	-62427	MKLN1	ENSG00000128585.18
chr8	822131	822338	DiffBind	0	.	3,05	1,5	3,93	-2,43	2,03E-13	2,76E-11	Promoter (<=1kb)	8	822179	1701406	879228	1	ENST00000421627.7	0	DLGAP2	ENSG00000198010.13
chrX	148334034	148334315	DiffBind	0	.	3,59	2,05	4,47	-2,43	5,40E-13	6,66E-11	Distal Intergenic	23	148464708	148465428	721	1	ENST00000446092.2	-130393	RPL7L1P11	ENSG00000176970.8
chr1	100423733	100424454	DiffBind	0	.	6,13	4,57	7,01	-2,44	6,18E-16	1,48E-13	Promoter (<=1kb)	1	100423732	100443114	19383	1	ENST00000469387.1	2	CDC14A	ENSG00000079335.20
chr1	175197646	175197852	DiffBind	0	.	2,73	1,17	3,62	-2,44	1,12E-11	1,02E-09	Distal Intergenic	1	175161044	175192999	31956	2	ENST00000563563.2	-4648	KIAA0040	ENSG00000235750.10
chr11	88367380	88367595	DiffBind	0	.	3,06	1,51	3,95	-2,44	2,78E-10	1,73E-08	Distal Intergenic	11	88355760	88359684	3925	2	ENST00000678664.1	-7697	CTSC	ENSG00000109861.17
chr1	239501708	239502117	DiffBind	0	.	4,16	2,6	5,04	-2,44	5,64E-16	1,38E-13	Intron (ENST00000468573.5/ENSG00000133019.12, intron 2 of 8)	1	239408220	239546612	138393	1	ENST00000481779.1	93489	CHRM3	ENSG00000133019.12
chr2	158191057	158191499	DiffBind	0	.	4,11	2,55	4,99	-2,44	5,18E-14	8,04E-12	Intron (ENST00000412781.2/ENSG00000227480.2, intron 3 of 4)	2	158166650	158236169	69520	1	ENST00000412781.2	24408	CCDC148-AS1	ENSG00000227480.2
chr2	217610378	217610848	DiffBind	0	.	3,54	1,98	4,42	-2,44	9,40E-13	1,11E-10	Intron (ENST00000663562.1/ENSG00000231672.8, intron 1 of 11)	2	217284019	217599932	315914	2	ENST00000474063.5	-10447	DIRC3	ENSG00000231672.8
chr3	150722821	150723179	DiffBind	0	.	4,56	3	5,44	-2,44	1,89E-11	1,61E-09	Promoter (1-2kb)	3	150719997	150720836	840	2	ENST00000474888.1	-1986	SNRPCP3	ENSG00000244668.1
chr5	157552058	157552337	DiffBind	0	.	3,48	1,93	4,36	-2,44	1,68E-11	1,45E-09	Intron (ENST00000517951.5/ENSG00000135074.16, intron 3 of 22)	5	157565964	157569098	3135	1	ENST00000518054.1	-13627	AC106801.1	ENSG00000253519.1
chr5	88833453	88833593	DiffBind	0	.	1,96	0,4	2,84	-2,44	1,86E-11	1,59E-09	Intron (ENST00000504921.7/ENSG00000081189.16, intron 1 of 10)	5	88823901	88839309	15409	2	ENST00000637048.1	5716	MEF2C	ENSG00000081189.16
chr8	133481269	133481444	DiffBind	0	.	2,44	0,89	3,32	-2,44	2,05E-09	1,04E-07	Intron (ENST00000522652.6/ENSG00000008513.16, intron 3 of 9)	8	133465642	133475934	10293	2	ENST00000522204.1	-5336	ST3GAL1	ENSG00000008513.16
chr10	7539307	7539526	DiffBind	0	.	2,39	0,82	3,27	-2,45	2,42E-09	1,20E-07	Distal Intergenic	10	7533207	7536565	3359	1	ENST00000414631.1	6101	AL445070.1	ENSG00000230121.1
chr10	9060404	9060599	DiffBind	0	.	2,01	0,44	2,89	-2,45	7,54E-09	3,37E-07	Distal Intergenic	10	8970125	8973468	3344	1	ENST00000456526.1	90280	AC044784.1	ENSG00000223808.1
chr1	187092142	187092476	DiffBind	0	.	4,41	2,84	5,29	-2,45	1,13E-15	2,54E-13	Promoter (<=1kb)	1	187092842	187360323	267482	1	ENST00000458683.1	-366	LINC01036	ENSG00000230426.4
chr14	98444160	98444380	DiffBind	0	.	2,59	1,03	3,48	-2,45	2,48E-10	1,57E-08	Distal Intergenic	14	98497132	98514798	17667	1	ENST00000554515.1	-52752	AL132719.1	ENSG00000258795.1
chr16	27195996	27196539	DiffBind	0	.	4,61	3,05	5,49	-2,45	8,75E-13	1,04E-10	Distal Intergenic	16	27203508	27211715	8208	1	ENST00000564961.1	-6969	KDM8	ENSG00000155666.12
chr17	35188148	35188428	DiffBind	0	.	2,52	0,96	3,41	-2,45	1,50E-08	6,22E-07	Promoter (<=1kb)	17	35188522	35191343	2822	1	ENST00000590144.1	-94	AC022916.2	ENSG00000266981.1
chr17	39963927	39964161	DiffBind	0	.	3,44	1,87	4,32	-2,45	3,07E-10	1,89E-08	Promoter (<=1kb)	17	39963004	39977768	14765	1	ENST00000301659.9	924	GSDMA	ENSG00000167914.12
chr1	89603073	89603318	DiffBind	0	.	2,51	0,94	3,39	-2,45	2,12E-10	1,36E-08	Intron (ENST00000443562.2/ENSG00000231999.7, intron 1 of 4)	1	89581291	89589542	8252	2	ENST00000660444.1	-13532	LRRC8C-DT	ENSG00000231999.7
chr2	64200194	64200421	DiffBind	0	.	2,92	1,35	3,8	-2,45	3,66E-13	4,74E-11	Intron (ENST00000438115.7/ENSG00000225889.9, intron 1 of 7)	2	64186390	64204493	18104	2	ENST00000648144.1	4072	LINC00309	ENSG00000230923.2
chr3	112736917	112737451	DiffBind	0	.	4,8	3,24	5,68	-2,45	1,13E-16	3,32E-14	Intron (ENST00000481624.1/ENSG00000240893.1, intron 4 of 4)	3	112736447	112749319	12873	2	ENST00000481624.1	11868	LINC02042	ENSG00000240893.1
chr3	187029061	187029329	DiffBind	0	.	4,06	2,49	4,94	-2,45	1,16E-15	2,60E-13	Intron (ENST00000169298.8/ENSG00000073849.16, intron 2 of 7)	3	187025483	187042977	17495	1	ENST00000446170.1	3579	ST6GAL1	ENSG00000073849.16
chr3	192899773	192900000	DiffBind	0	.	2,9	1,34	3,78	-2,45	8,67E-10	4,83E-08	Intron (ENST00000392452.3/ENSG00000180611.7, intron 1 of 1)	3	192796815	192917856	121042	2	ENST00000392452.3	17856	MB21D2	ENSG00000180611.7
chr3	194103548	194103728	DiffBind	0	.	2,46	0,9	3,34	-2,45	4,75E-11	3,52E-09	Intron (ENST00000457815.1/ENSG00000229964.1, intron 1 of 1)	3	194091561	194109174	17614	1	ENST00000457815.1	11988	AC080129.1	ENSG00000229964.1
chr3	32313680	32314323	DiffBind	0	.	5,4	3,83	6,28	-2,45	1,74E-15	3,74E-13	Intron (ENST00000458535.6/ENSG00000170293.9, intron 1 of 2)	3	32258940	32260230	1291	1	ENST00000458108.1	54741	KRT18P15	ENSG00000234737.1
chr3	39329549	39329781	DiffBind	0	.	2,81	1,25	3,69	-2,45	9,71E-10	5,35E-08	Promoter (<=1kb)	3	39329709	39333680	3972	1	ENST00000326306.5	0	CCR8	ENSG00000179934.7
chr5	112958497	112958785	DiffBind	0	.	3,95	2,38	4,83	-2,45	1,25E-13	1,78E-11	Distal Intergenic	5	112976702	113020123	43422	1	ENST00000515408.5	-17917	DCP2	ENSG00000172795.17
chr5	55856589	55856805	DiffBind	0	.	3,07	1,51	3,96	-2,45	8,43E-11	5,97E-09	Promoter (2-3kb)	5	55859509	55902460	42952	1	ENST00000611895.1	-2704	IL31RA	ENSG00000164509.15
chr5	56736987	56737654	DiffBind	0	.	4,34	2,77	5,23	-2,45	7,13E-09	3,19E-07	Distal Intergenic	5	56770799	56772303	1505	1	ENST00000438117.2	-33145	AC008940.1	ENSG00000228650.2
chr5	95862694	95863110	DiffBind	0	.	3,33	1,76	4,21	-2,45	4,27E-09	2,02E-07	Promoter (<=1kb)	5	95861806	95863096	1291	1	ENST00000510343.1	889	AC008592.1	ENSG00000250362.1
chr10	69425872	69426139	DiffBind	0	.	3,37	1,8	4,26	-2,46	5,57E-10	3,24E-08	Distal Intergenic	10	69432972	69433371	400	2	ENST00000444398.1	7232	ATP5MC1P7	ENSG00000232734.1
chr11	2442663	2442924	DiffBind	0	.	2,57	1	3,46	-2,46	1,75E-08	7,14E-07	Promoter (1-2kb)	11	2444684	2572906	128223	1	ENST00000496887.6	-1760	KCNQ1	ENSG00000053918.18
chr12	21677660	21678107	DiffBind	0	.	3,71	2,13	4,59	-2,46	1,75E-14	2,99E-12	Intron (ENST00000541860.1/ENSG00000256615.1, intron 1 of 1)	12	21662313	21760032	97720	1	ENST00000541860.1	15348	AC010197.1	ENSG00000256615.1
chr13	42494251	42494488	DiffBind	0	.	3,17	1,59	4,05	-2,46	1,88E-10	1,22E-08	Distal Intergenic	13	42562736	42607174	44439	1	ENST00000358545.6	-68248	TNFSF11	ENSG00000120659.15
chr14	95265507	95265765	DiffBind	0	.	3,14	1,56	4,02	-2,46	3,08E-13	4,05E-11	Intron (ENST00000298912.9/ENSG00000165959.12, intron 1 of 12)	14	95213225	95296243	83019	2	ENST00000555336.6	30478	CLMN	ENSG00000165959.12
chr18	70659035	70659512	DiffBind	0	.	4,69	3,11	5,57	-2,46	1,50E-20	1,07E-17	Distal Intergenic	18	70630534	70650744	20211	2	ENST00000582578.2	-8292	GTSCR1	ENSG00000263417.4
chr21	43922088	43922448	DiffBind	0	.	3,76	2,18	4,65	-2,46	7,05E-10	4,01E-08	Promoter (2-3kb)	21	43919795	43919901	107	2	ENST00000362728.1	-2188	RNU6-859P	ENSG00000199598.1
chr2	204881758	204882073	DiffBind	0	.	3,76	2,19	4,65	-2,46	7,88E-13	9,41E-11	Intron (ENST00000406610.7/ENSG00000116117.18, intron 2 of 22)	2	204965152	205620162	655011	1	ENST00000613457.4	-83079	PARD3B	ENSG00000116117.18
chr3	72375709	72375923	DiffBind	0	.	2,36	0,79	3,25	-2,46	3,52E-10	2,15E-08	3' UTR	3	72376950	72379197	2248	2	ENST00000676841.1	3274	RYBP	ENSG00000163602.11
chr4	122503217	122503640	DiffBind	0	.	4,69	3,11	5,57	-2,46	1,73E-15	3,73E-13	Distal Intergenic	4	122451470	122456725	5256	2	ENST00000226730.5	-46493	IL2	ENSG00000109471.5
chr4	142703791	142704308	DiffBind	0	.	4,59	3,01	5,48	-2,46	4,37E-15	8,63E-13	Intron (ENST00000513000.5/ENSG00000109452.12, intron 2 of 26)	4	142654512	142766819	112308	2	ENST00000514964.1	62511	INPP4B	ENSG00000109452.12
chr4	7771174	7771381	DiffBind	0	.	2,58	1	3,46	-2,46	3,14E-11	2,49E-09	Intron (ENST00000608442.2/ENSG00000272620.2, intron 1 of 1)	4	7763222	7779187	15966	2	ENST00000505447.5	7806	AFAP1	ENSG00000196526.10
chr4	99845770	99846026	DiffBind	0	.	2,68	1,1	3,56	-2,46	4,32E-13	5,46E-11	Promoter (1-2kb)	4	99844138	99844696	559	1	ENST00000624114.1	1633	AP001962.1	ENSG00000279913.1
chr7	106114878	106115031	DiffBind	0	.	2,36	0,78	3,24	-2,46	1,72E-10	1,14E-08	Promoter (2-3kb)	7	106111832	106112576	745	2	ENST00000483448.1	-2303	SYPL1	ENSG00000008282.9
chr7	21366393	21366620	DiffBind	0	.	2,67	1,09	3,55	-2,46	3,21E-09	1,56E-07	Distal Intergenic	7	21381363	21381506	144	1	ENST00000353977.2	-14743	RNU1-15P	ENSG00000195024.2
chr7	75869867	75870035	DiffBind	0	.	2,01	0,44	2,89	-2,46	7,54E-08	2,67E-06	Intron (ENST00000466232.5/ENSG00000005486.17, intron 1 of 2)	7	75878091	75882165	4075	1	ENST00000468644.5	-8056	RHBDD2	ENSG00000005486.17
chr10	9004854	9004998	DiffBind	0	.	1,37	-0,21	2,26	-2,47	2,26E-07	6,98E-06	Distal Intergenic	10	8970125	8973468	3344	1	ENST00000456526.1	34730	AC044784.1	ENSG00000223808.1
chr11	13837313	13837618	DiffBind	0	.	3,31	1,73	4,2	-2,47	3,03E-11	2,42E-09	Intron (ENST00000664710.1/ENSG00000255411.3, intron 3 of 5)	11	13844862	13870616	25755	2	ENST00000525381.1	32998	LINC02545	ENSG00000254930.1
chr18	58605368	58605883	DiffBind	0	.	5,22	3,64	6,11	-2,47	2,06E-14	3,45E-12	Intron (ENST00000361673.4/ENSG00000198796.7, intron 3 of 12)	18	58600631	58600698	68	1	ENST00000516475.1	4738	SNORA108	ENSG00000252284.1
chr20	58014660	58014930	DiffBind	0	.	2,84	1,26	3,72	-2,47	2,43E-12	2,64E-10	Distal Intergenic	20	58003904	58004648	745	1	ENST00000616333.1	10757	LINC01742	ENSG00000275852.1
chr21	31344191	31344361	DiffBind	0	.	1,94	0,36	2,83	-2,47	4,95E-09	2,30E-07	Promoter (<=1kb)	21	31266296	31344279	77984	2	ENST00000455508.1	0	TIAM1	ENSG00000156299.13
chr4	67582045	67582151	DiffBind	0	.	1,58	0	2,47	-2,47	9,67E-09	4,21E-07	Intron (ENST00000265404.7/ENSG00000035720.8, intron 5 of 8)	4	67558728	67607337	48610	1	ENST00000396225.1	23318	STAP1	ENSG00000035720.8
chr6	11354088	11354395	DiffBind	0	.	3,48	1,91	4,37	-2,47	1,16E-17	4,19E-15	Intron (ENST00000448183.6/ENSG00000111859.17, intron 1 of 9)	6	11251264	11382272	131009	2	ENST00000512665.5	27877	NEDD9	ENSG00000111859.17
chr8	103461553	103461800	DiffBind	0	.	3,03	1,45	3,92	-2,47	2,15E-11	1,80E-09	Promoter (2-3kb)	8	103464389	103468985	4597	1	ENST00000562917.1	-2589	AC012213.2	ENSG00000261670.1
chr8	30052546	30052820	DiffBind	0	.	4,37	2,79	5,26	-2,47	2,60E-13	3,45E-11	Distal Intergenic	8	30043801	30043908	108	2	ENST00000458990.1	-8639	RNU6-1218P	ENSG00000239175.1
chr10	6593194	6593456	DiffBind	0	.	2,76	1,17	3,65	-2,48	1,99E-09	1,02E-07	Intron (ENST00000613985.4/ENSG00000237943.7, intron 4 of 6)	10	6586224	6586920	697	1	ENST00000561822.1	6971	PRKCQ-AS1	ENSG00000237943.7
chr11	13962995	13963658	DiffBind	0	.	4,13	2,54	5,02	-2,48	8,48E-14	1,26E-11	Promoter (<=1kb)	11	13962723	14268133	305411	1	ENST00000576479.4	273	SPON1	ENSG00000262655.4
chr11	46331201	46331750	DiffBind	0	.	4,41	2,81	5,3	-2,48	4,95E-12	4,98E-10	Promoter (1-2kb)	11	46332905	46380554	47650	1	ENST00000343674.10	-1155	DGKZ	ENSG00000149091.15
chr15	28891214	28891370	DiffBind	0	.	3,1	1,51	3,99	-2,48	9,47E-12	8,86E-10	Intron (ENST00000561069.5/ENSG00000034053.14, intron 1 of 14)	15	28886163	29053897	167735	1	ENST00000559709.5	5052	APBA2	ENSG00000034053.14
chr4	68451823	68452234	DiffBind	0	.	3,8	2,21	4,69	-2,48	7,25E-15	1,38E-12	Intron (ENST00000305363.9/ENSG00000087128.10, intron 1 of 9)	4	68447463	68497604	50142	1	ENST00000305363.9	4361	TMPRSS11E	ENSG00000087128.10
chr6	45398489	45398741	DiffBind	0	.	3,27	1,67	4,16	-2,48	9,36E-12	8,78E-10	Intron (ENST00000483377.5/ENSG00000124813.23, intron 2 of 7)	6	44809317	45377953	568637	2	ENST00000475057.5	-20537	SUPT3H	ENSG00000196284.17
chrX	65932695	65932972	DiffBind	0	.	3,27	1,68	4,16	-2,48	9,02E-12	8,48E-10	Intron (ENST00000650998.1/ENSG00000237311.3, intron 2 of 2)	23	65925836	66001423	75588	1	ENST00000650998.1	6860	AL034397.1	ENSG00000237311.3
chr10	1036293	1036521	DiffBind	0	.	3,15	1,55	4,04	-2,49	3,98E-11	3,03E-09	Promoter (<=1kb)	10	1036271	1044168	7898	1	ENST00000656158.1	23	IDI2-AS1	ENSG00000232656.8
chr11	13861183	13861349	DiffBind	0	.	1,93	0,33	2,82	-2,49	5,66E-09	2,60E-07	Intron (ENST00000530492.1/ENSG00000254927.1, intron 1 of 1)	11	13844862	13870616	25755	2	ENST00000525381.1	9267	LINC02545	ENSG00000254930.1
chr1	194289296	194290094	DiffBind	0	.	6,01	4,41	6,9	-2,49	1,49E-22	1,94E-19	Distal Intergenic	1	194350943	194352426	1484	1	ENST00000435554.1	-60849	AL513348.1	ENSG00000231714.1
chr1	211548673	211548803	DiffBind	0	.	2,06	0,46	2,96	-2,49	8,88E-12	8,38E-10	Distal Intergenic	1	211571568	211579161	7594	2	ENST00000367001.5	30358	SLC30A1	ENSG00000170385.10
chr12	21678813	21678924	DiffBind	0	.	1,96	0,37	2,86	-2,49	4,21E-13	5,35E-11	Intron (ENST00000541860.1/ENSG00000256615.1, intron 1 of 1)	12	21662313	21760032	97720	1	ENST00000541860.1	16501	AC010197.1	ENSG00000256615.1
chr1	234768802	234769083	DiffBind	0	.	2,86	1,26	3,75	-2,49	2,17E-12	2,38E-10	Distal Intergenic	1	234757621	234760056	2436	2	ENST00000624397.1	-8747	PP2672	ENSG00000279261.2
chr1	240666560	240667115	DiffBind	0	.	5,51	3,92	6,4	-2,49	3,01E-14	4,92E-12	Distal Intergenic	1	240654241	240654625	385	1	ENST00000442611.2	12320	AL358176.5	ENSG00000234872.2
chr14	31944502	31945352	DiffBind	0	.	4,83	3,24	5,72	-2,49	2,06E-15	4,37E-13	Promoter (<=1kb)	14	31944853	31950382	5530	1	ENST00000553330.1	0	LINC02313	ENSG00000258474.1
chr14	74579876	74580040	DiffBind	0	.	2,53	0,93	3,43	-2,49	2,47E-10	1,56E-08	Intron (ENST00000261978.9/ENSG00000119681.12, intron 3 of 35)	14	74552181	74560048	7868	1	ENST00000554552.1	27696	AC013451.1	ENSG00000258425.1
chr18	74942200	74942799	DiffBind	0	.	3,86	2,26	4,75	-2,49	3,52E-15	7,08E-13	Intron (ENST00000299687.9/ENSG00000215421.9, intron 7 of 7)	18	74877205	74898443	21239	1	ENST00000581829.2	64996	ZNF407	ENSG00000215421.9
chr19	19602249	19602493	DiffBind	0	.	3,16	1,56	4,05	-2,49	3,53E-10	2,15E-08	Intron (ENST00000557978.6/ENSG00000105717.14, intron 1 of 7)	19	19606350	19608660	2311	1	ENST00000559614.2	-3857	AC002306.1	ENSG00000259242.2
chr2	171248095	171248708	DiffBind	0	.	5,42	3,81	6,31	-2,49	4,77E-16	1,21E-13	Distal Intergenic	2	170993507	171231314	237808	2	ENST00000521943.5	-16782	TLK1	ENSG00000198586.14
chr2	189297536	189297734	DiffBind	0	.	2,72	1,13	3,61	-2,49	6,19E-10	3,57E-08	Distal Intergenic	2	189311263	189311967	705	2	ENST00000395181.2	14233	KRT18P19	ENSG00000213601.3
chr2	206558484	206558821	DiffBind	0	.	3,02	1,42	3,91	-2,49	1,14E-10	7,92E-09	Intron (ENST00000264377.8/ENSG00000114948.13, intron 10 of 25)	2	206594835	206617855	23021	1	ENST00000444281.1	-36014	ADAM23	ENSG00000114948.13
chr2	234414626	234414899	DiffBind	0	.	2,53	0,93	3,42	-2,49	4,70E-08	1,74E-06	Distal Intergenic	2	234438328	234462127	23800	1	ENST00000418025.1	-23429	AC097713.1	ENSG00000228162.1
chr3	151284104	151284450	DiffBind	0	.	3,65	2,04	4,54	-2,49	1,56E-12	1,80E-10	Intron (ENST00000474524.5/ENSG00000144893.12, intron 14 of 42)	3	151212117	151278542	66426	2	ENST00000309170.8	-5563	P2RY14	ENSG00000174944.9
chr3	56858409	56858597	DiffBind	0	.	2,62	1,02	3,52	-2,49	2,14E-12	2,37E-10	Intron (ENST00000338458.8/ENSG00000163947.12, intron 4 of 12)	3	56731593	56801949	70357	2	ENST00000495373.5	-56461	ARHGEF3	ENSG00000163947.12
chr5	168291456	168291840	DiffBind	0	.	3,37	1,77	4,27	-2,49	8,10E-13	9,64E-11	Promoter (<=1kb)	5	168291645	168472303	180659	1	ENST00000265293.9	0	WWC1	ENSG00000113645.15
chr5	35780317	35780533	DiffBind	0	.	3,2	1,6	4,09	-2,49	1,89E-11	1,61E-09	Promoter (<=1kb)	5	35781320	35790450	9131	1	ENST00000635995.1	-787	SPEF2	ENSG00000152582.14
chr6	79671622	79672196	DiffBind	0	.	5,8	4,2	6,69	-2,49	2,31E-21	2,14E-18	Intron (ENST00000369838.6/ENSG00000198478.8, intron 1 of 3)	6	79631329	79703655	72327	1	ENST00000369838.6	40294	SH3BGRL2	ENSG00000198478.8
chr8	96365447	96365631	DiffBind	0	.	2,2	0,6	3,09	-2,49	2,22E-09	1,12E-07	Distal Intergenic	8	96370800	96386648	15849	2	ENST00000523862.6	21017	AP003548.1	ENSG00000253105.6
chr9	69820599	69820843	DiffBind	0	.	3,23	1,63	4,12	-2,49	5,42E-10	3,16E-08	Promoter (<=1kb)	9	69820817	69906227	85411	1	ENST00000377197.8	0	C9orf135	ENSG00000204711.9
chrX	57282619	57282826	DiffBind	0	.	2,65	1,05	3,54	-2,49	4,46E-10	2,65E-08	Distal Intergenic	23	57286706	57489196	202491	1	ENST00000374900.4	-3880	FAAH2	ENSG00000165591.6
chr13	99384099	99384737	DiffBind	0	.	4,41	2,8	5,3	-2,5	7,79E-13	9,32E-11	Intron (ENST00000355700.9/ENSG00000134882.16, intron 4 of 4)	13	99372173	99372686	514	1	ENST00000428776.1	11927	HMGB3P4	ENSG00000228808.1
chr1	61736335	61736762	DiffBind	0	.	3,72	2,11	4,61	-2,5	1,40E-11	1,24E-09	Distal Intergenic	1	61741998	61742424	427	2	ENST00000605725.1	5662	AC099791.2	ENSG00000271200.1
chr18	70781790	70782288	DiffBind	0	.	4,32	2,72	5,22	-2,5	1,58E-19	8,77E-17	Distal Intergenic	18	70630534	70650744	20211	2	ENST00000582578.2	-131047	GTSCR1	ENSG00000263417.4
chr21	43921584	43921771	DiffBind	0	.	1,94	0,34	2,84	-2,5	3,72E-08	1,41E-06	Promoter (1-2kb)	21	43919795	43919901	107	2	ENST00000362728.1	-1684	RNU6-859P	ENSG00000199598.1
chr8	89253422	89253551	DiffBind	0	.	2,38	0,78	3,27	-2,5	3,93E-12	4,04E-10	Distal Intergenic	8	89243401	89243793	393	2	ENST00000522047.1	-9630	RPSAP74	ENSG00000253621.1
chr10	88172246	88172477	DiffBind	0	.	3,28	1,67	4,18	-2,51	4,33E-12	4,40E-10	Distal Intergenic	10	88259129	88259372	244	2	ENST00000610667.1	86895	AL353149.1	ENSG00000275015.1
chr1	117535834	117536081	DiffBind	0	.	3,15	1,53	4,04	-2,51	4,83E-10	2,84E-08	Distal Intergenic	1	117549415	117549922	508	1	ENST00000455691.2	-13334	VPS25P1	ENSG00000226755.2
chr1	185178593	185178724	DiffBind	0	.	2,06	0,45	2,95	-2,51	7,47E-11	5,33E-09	Intron (ENST00000367501.7/ENSG00000116668.13, intron 5 of 18)	1	185171335	185171710	376	2	ENST00000413694.2	-6884	RPL22P24	ENSG00000231084.2
chr13	108409813	108410014	DiffBind	0	.	2,67	1,05	3,56	-2,51	9,69E-10	5,34E-08	Intron (ENST00000637731.1/ENSG00000283384.1, intron 4 of 4)	13	108480226	108481817	1592	1	ENST00000392864.2	-70212	HCFC2P1	ENSG00000232087.1
chr18	62339589	62339928	DiffBind	0	.	4,54	2,92	5,43	-2,51	1,90E-16	5,36E-14	Intron (ENST00000639222.1/ENSG00000141655.17, intron 1 of 8)	18	62330812	62330913	102	1	ENST00000362997.1	8778	Y_RNA	ENSG00000199867.1
chr19	19817131	19817828	DiffBind	0	.	4,65	3,03	5,54	-2,51	4,42E-13	5,56E-11	Intron (ENST00000591884.2/ENSG00000267419.2, intron 1 of 2)	19	19785842	19821709	35868	2	ENST00000443905.6	3881	ZNF506	ENSG00000081665.14
chr21	26070817	26071295	DiffBind	0	.	3,72	2,11	4,62	-2,51	2,58E-18	1,05E-15	Promoter (2-3kb)	21	26051160	26068338	17179	2	ENST00000548570.1	-2480	APP	ENSG00000142192.21
chr3	31212795	31213142	DiffBind	0	.	4,49	2,87	5,39	-2,51	1,36E-13	1,90E-11	Distal Intergenic	3	31228715	31228847	133	1	ENST00000411051.1	-15573	RNA5SP127	ENSG00000222983.1
chr6	45488718	45489232	DiffBind	0	.	4,78	3,16	5,68	-2,51	1,56E-14	2,71E-12	Intron (ENST00000483377.5/ENSG00000124813.23, intron 4 of 7)	6	45422577	45547305	124729	1	ENST00000625924.1	66142	RUNX2	ENSG00000124813.23
chr9	114777930	114778154	DiffBind	0	.	2,78	1,17	3,68	-2,51	1,28E-13	1,81E-11	Promoter (2-3kb)	9	114774737	114775120	384	2	ENST00000612950.1	-2811	AL390240.1	ENSG00000274919.1
chr12	122726144	122726299	DiffBind	0	.	1,94	0,31	2,84	-2,52	3,97E-09	1,89E-07	3' UTR	12	122726076	122730844	4769	2	ENST00000432564.3	4545	HCAR1	ENSG00000196917.6
chr1	76023798	76023980	DiffBind	0	.	2,2	0,58	3,1	-2,52	7,28E-11	5,21E-09	Distal Intergenic	1	76010739	76019350	8612	1	ENST00000668173.1	13060	AC092813.1	ENSG00000225605.3
chr20	13221450	13222302	DiffBind	0	.	5,51	3,89	6,41	-2,52	4,96E-18	1,89E-15	Promoter (<=1kb)	20	13221274	13300651	79378	1	ENST00000262487.5	177	ISM1	ENSG00000101230.6
chr2	191629001	191629452	DiffBind	0	.	3,29	1,66	4,18	-2,52	7,19E-10	4,08E-08	Distal Intergenic	2	191678068	191682487	4420	1	ENST00000491331.5	-48616	NABP1	ENSG00000173559.14
chr5	132334834	132335202	DiffBind	0	.	4,31	2,69	5,21	-2,52	1,18E-13	1,70E-11	Exon (ENST00000200652.4/ENSG00000197208.6, exon 7 of 10)	5	132322184	132327385	5202	1	ENST00000425923.1	12651	SLC22A4	ENSG00000197208.6
chr5	56829060	56829648	DiffBind	0	.	4,84	3,22	5,73	-2,52	3,75E-14	5,97E-12	Intron (ENST00000399503.4/ENSG00000095015.6, intron 1 of 19)	5	56815549	56896152	80604	1	ENST00000399503.4	13512	MAP3K1	ENSG00000095015.6
chr8	2145347	2145599	DiffBind	0	.	2,91	1,29	3,81	-2,52	1,19E-11	1,07E-09	Promoter (1-2kb)	8	2143349	2144766	1418	1	ENST00000518513.1	1999	MYOM2	ENSG00000036448.10
chr10	61761026	61761257	DiffBind	0	.	3,04	1,42	3,94	-2,53	1,04E-11	9,63E-10	Intron (ENST00000648843.3/ENSG00000183346.9, intron 7 of 7)	10	61781745	61821246	39502	2	ENST00000441001.2	59989	LINC02625	ENSG00000233643.2
chr10	84293661	84293988	DiffBind	0	.	3,28	1,65	4,18	-2,53	2,09E-11	1,76E-09	Exon (ENST00000661556.1/ENSG00000229404.6, exon 6 of 6)	10	84289662	84294656	4995	1	ENST00000661758.1	4000	LINC00858	ENSG00000229404.6
chr11	121459485	121459886	DiffBind	0	.	4,19	2,56	5,09	-2,53	1,09E-12	1,28E-10	Intron (ENST00000260197.12/ENSG00000137642.13, intron 1 of 47)	11	121447331	121453013	5683	2	ENST00000501964.1	-6473	AP000977.1	ENSG00000246790.2
chr11	31361848	31362030	DiffBind	0	.	2,77	1,14	3,67	-2,53	2,10E-11	1,76E-09	Intron (ENST00000342355.8/ENSG00000170959.14, intron 1 of 21)	11	31262624	31369774	107151	2	ENST00000452803.1	7744	DCDC1	ENSG00000170959.14
chr1	210399515	210399819	DiffBind	0	.	4,45	2,82	5,35	-2,53	5,84E-12	5,74E-10	Intron (ENST00000413764.6/ENSG00000054392.13, intron 4 of 11)	1	210386657	210394112	7456	2	ENST00000653429.1	-5404	AL034351.3	ENSG00000287157.1
chr14	39607598	39608069	DiffBind	0	.	3,88	2,25	4,78	-2,53	2,50E-14	4,13E-12	Intron (ENST00000652126.1/ENSG00000258526.7, intron 2 of 7)	14	39474935	39493512	18578	1	ENST00000557197.1	132664	AL049828.1	ENSG00000258526.7
chr15	82287175	82287497	DiffBind	0	.	3,26	1,63	4,16	-2,53	4,40E-11	3,31E-09	Distal Intergenic	15	82298553	82334609	36057	1	ENST00000613213.4	-11056	ADAMTS7P1	ENSG00000274376.4
chr15	91482864	91483105	DiffBind	0	.	2,88	1,25	3,78	-2,53	1,09E-07	3,68E-06	Intron (ENST00000555947.6/ENSG00000258551.6, intron 2 of 2)	15	91463337	91494850	31514	1	ENST00000554333.1	19528	CRAT37	ENSG00000258551.6
chr21	31186988	31187278	DiffBind	0	.	3,57	1,94	4,47	-2,53	5,95E-09	2,72E-07	Exon (ENST00000286827.7/ENSG00000156299.13, exon 15 of 29)	21	31118458	31160909	42452	2	ENST00000636887.1	-26080	TIAM1	ENSG00000156299.13
chr22	36901483	36901588	DiffBind	0	.	1,17	-0,47	2,07	-2,53	5,31E-07	1,47E-05	Distal Intergenic	22	36913628	36940439	26812	1	ENST00000403662.8	-12040	CSF2RB	ENSG00000100368.14
chr6	149264729	149264934	DiffBind	0	.	3,04	1,41	3,93	-2,53	2,35E-09	1,17E-07	Intron (ENST00000606202.1/ENSG00000055208.19, intron 1 of 1)	6	149243299	149257551	14253	2	ENST00000424421.2	-7179	TAB2-AS1	ENSG00000225924.2
chr6	73391606	73392037	DiffBind	0	.	4,32	2,68	5,21	-2,53	1,20E-15	2,66E-13	Promoter (<=1kb)	6	73391038	73391767	730	2	ENST00000421830.1	0	RPS6P8	ENSG00000224221.1
chr7	144517833	144518066	DiffBind	0	.	2,85	1,22	3,75	-2,53	3,41E-13	4,47E-11	Intron (ENST00000482940.5/ENSG00000196511.14, intron 11 of 11)	7	144451681	144451817	137	1	ENST00000408580.1	66153	RNU6ATAC40P	ENSG00000221507.1
chr7	23373168	23373483	DiffBind	0	.	4,03	2,4	4,93	-2,53	1,32E-14	2,37E-12	Intron (ENST00000258729.8/ENSG00000136231.14, intron 3 of 14)	7	23365618	23365976	359	1	ENST00000425959.1	7551	AC021876.1	ENSG00000232627.1
chr8	37261709	37262067	DiffBind	0	.	3,74	2,11	4,64	-2,53	6,60E-11	4,75E-09	Distal Intergenic	8	37326575	37330837	4263	2	ENST00000624599.1	68770	AC091182.1	ENSG00000253123.4
chr9	35940562	35940803	DiffBind	0	.	2,65	1,01	3,55	-2,53	5,10E-10	2,98E-08	Downstream (2-3kb)	9	35943210	35943934	725	2	ENST00000436071.1	3131	PGAM1P2	ENSG00000225639.1
chr9	96491533	96491914	DiffBind	0	.	4	2,37	4,9	-2,53	1,50E-10	1,01E-08	3' UTR	9	96483025	96491336	8312	1	ENST00000466976.1	8509	HABP4	ENSG00000130956.14
chr10	104170969	104171191	DiffBind	0	.	3,07	1,43	3,97	-2,54	2,71E-12	2,90E-10	Intron (ENST00000357060.8/ENSG00000197748.13, intron 20 of 37)	10	104129889	104161122	31234	2	ENST00000457071.5	-9848	CFAP43	ENSG00000197748.13
chr16	87875136	87875437	DiffBind	0	.	3,58	1,94	4,48	-2,54	8,90E-10	4,95E-08	Distal Intergenic	16	87830023	87869507	39485	2	ENST00000261622.5	-5630	SLC7A5	ENSG00000103257.9
chr21	31185030	31185161	DiffBind	0	.	1,91	0,28	2,81	-2,54	1,91E-10	1,24E-08	Intron (ENST00000286827.7/ENSG00000156299.13, intron 15 of 28)	21	31118458	31160909	42452	2	ENST00000636887.1	-24122	TIAM1	ENSG00000156299.13
chr3	118955945	118956230	DiffBind	0	.	3,6	1,96	4,5	-2,54	3,49E-15	7,05E-13	Intron (ENST00000393775.7/ENSG00000144847.13, intron 1 of 6)	3	118943131	118947844	4714	1	ENST00000669213.1	12815	IGSF11-AS1	ENSG00000239877.3
chr4	151940435	151940583	DiffBind	0	.	2,35	0,71	3,25	-2,54	2,67E-12	2,87E-10	Intron (ENST00000507949.1/ENSG00000248991.1, intron 3 of 3)	4	151904932	151928710	23779	2	ENST00000510416.2	-11726	AC097375.2	ENSG00000249818.2
chr7	44914913	44915498	DiffBind	0	.	4,76	3,12	5,66	-2,54	1,66E-05	0,000291	Distal Intergenic	7	44919669	44920329	661	1	ENST00000440356.1	-4171	AC004854.1	ENSG00000230160.1
chr8	127189001	127189166	DiffBind	0	.	2,28	0,65	3,18	-2,54	2,59E-11	2,10E-09	Promoter (<=1kb)	8	127184761	127189103	4343	2	ENST00000641965.1	0	CASC19	ENSG00000254166.3
chr9	89456878	89457307	DiffBind	0	.	3,95	2,31	4,86	-2,54	2,13E-13	2,88E-11	Promoter (<=1kb)	9	89377237	89455953	78717	2	ENST00000356444.6	-926	SEMA4D	ENSG00000187764.11
chr10	24822074	24822314	DiffBind	0	.	3,58	1,93	4,48	-2,55	6,22E-12	6,08E-10	Intron (ENST00000649039.1/ENSG00000285750.1, intron 1 of 1)	10	24816331	24822950	6620	1	ENST00000649039.1	5744	AL157385.2	ENSG00000285750.1
chr11	111379069	111379470	DiffBind	0	.	4,53	2,89	5,43	-2,55	1,06E-19	6,16E-17	Promoter (<=1kb)	11	111352255	111379275	27021	2	ENST00000393067.8	0	POU2AF1	ENSG00000110777.12
chr11	73034893	73035039	DiffBind	0	.	2,23	0,58	3,13	-2,55	1,16E-11	1,05E-09	Intron (ENST00000311172.11/ENSG00000137478.15, intron 2 of 18)	11	72983765	72989012	5248	2	ENST00000543644.1	-45882	FCHSD2	ENSG00000137478.15
chr12	130868603	130868822	DiffBind	0	.	3,21	1,56	4,11	-2,55	4,08E-12	4,16E-10	Promoter (1-2kb)	12	130869736	130869837	102	2	ENST00000410506.1	1015	RNU6-1077P	ENSG00000222438.1
chr12	22146782	22146999	DiffBind	0	.	3,68	2,04	4,58	-2,55	1,28E-16	3,72E-14	Intron (ENST00000544732.5/ENSG00000111728.10, intron 2 of 5)	12	22116629	22134851	18223	2	ENST00000637344.1	-11932	SULT6B2P	ENSG00000283582.1
chr18	70672554	70673065	DiffBind	0	.	4,68	3,03	5,58	-2,55	1,06E-19	6,16E-17	Distal Intergenic	18	70630534	70650744	20211	2	ENST00000582578.2	-21811	GTSCR1	ENSG00000263417.4
chr2	136068923	136069112	DiffBind	0	.	2,54	0,9	3,45	-2,55	3,41E-10	2,08E-08	Distal Intergenic	2	136077892	136078513	622	1	ENST00000448672.1	-8780	AC068492.1	ENSG00000237262.1
chr22	19022895	19023111	DiffBind	0	.	2,27	0,62	3,17	-2,55	1,62E-09	8,47E-08	Promoter (1-2kb)	22	19021522	19023553	2032	1	ENST00000609839.2	1374	DGCR5	ENSG00000273032.3
chr2	222319990	222320335	DiffBind	0	.	3,84	2,19	4,75	-2,55	3,42E-12	3,61E-10	Promoter (<=1kb)	2	222317242	222320208	2967	2	ENST00000678139.1	0	AC010980.1	ENSG00000288658.1
chr7	26097011	26097805	DiffBind	0	.	4,84	3,19	5,75	-2,55	5,91E-14	9,03E-12	Distal Intergenic	7	26152198	26187137	34940	1	ENST00000056233.4	-54393	NFE2L3	ENSG00000050344.9
chr8	20492997	20493728	DiffBind	0	.	5,44	3,8	6,35	-2,55	5,02E-16	1,24E-13	Distal Intergenic	8	20551201	20551405	205	1	ENST00000520905.1	-57473	AC022559.1	ENSG00000253178.1
chr8	23250427	23250618	DiffBind	0	.	2,58	0,93	3,49	-2,55	9,88E-11	6,93E-09	Intron (ENST00000397677.6/ENSG00000147457.14, intron 3 of 10)	8	23246666	23258830	12165	1	ENST00000519503.5	3762	CHMP7	ENSG00000147457.14
chr9	69485582	69485768	DiffBind	0	.	2,12	0,47	3,02	-2,55	5,21E-09	2,40E-07	Intron (ENST00000429567.2/ENSG00000229312.2, intron 2 of 2)	9	69472466	69494513	22048	1	ENST00000429567.2	13117	AL353693.1	ENSG00000229312.2
chr1	234544166	234544459	DiffBind	0	.	3,01	1,35	3,92	-2,56	8,28E-11	5,88E-09	Distal Intergenic	1	234535963	234539054	3092	2	ENST00000652079.1	-5113	AL161640.2	ENSG00000286210.1
chr1	235245042	235245259	DiffBind	0	.	2,13	0,48	3,04	-2,56	1,01E-07	3,42E-06	Intron (ENST00000366603.6/ENSG00000054267.22, intron 7 of 23)	1	235180139	235234492	54354	2	ENST00000471257.5	-10551	ARID4B	ENSG00000054267.22
chr17	39940144	39940510	DiffBind	0	.	3,32	1,66	4,23	-2,56	2,56E-12	2,76E-10	Promoter (<=1kb)	17	39941474	39944734	3261	1	ENST00000377924.5	-964	LRRC3C	ENSG00000204913.6
chr21	31557621	31558027	DiffBind	0	.	3,39	1,74	4,3	-2,56	2,34E-12	2,55E-10	Promoter (<=1kb)	21	31118416	31558977	440562	2	ENST00000286827.7	950	TIAM1	ENSG00000156299.13
chr2	38578976	38579193	DiffBind	0	.	2,84	1,18	3,74	-2,56	1,60E-10	1,07E-08	Intron (ENST00000449105.8/ENSG00000143889.16, intron 6 of 12)	2	38581815	38585747	3933	2	ENST00000488099.1	6554	HNRNPLL	ENSG00000143889.16
chr3	160368874	160369111	DiffBind	0	.	2,99	1,34	3,9	-2,56	5,86E-12	5,76E-10	Intron (ENST00000483754.1/ENSG00000248710.1, intron 3 of 18)	3	160356013	160377454	21442	2	ENST00000484963.5	8343	IFT80	ENSG00000068885.15
chr3	42526665	42526848	DiffBind	0	.	3,13	1,47	4,04	-2,56	3,87E-11	2,95E-09	Promoter (<=1kb)	3	42527653	42530897	3245	1	ENST00000495189.1	-805	VIPR1	ENSG00000114812.13
chr4	40433512	40433761	DiffBind	0	.	2,54	0,88	3,44	-2,56	7,60E-10	4,30E-08	Intron (ENST00000381793.6/ENSG00000163694.15, intron 4 of 5)	4	40426119	40427585	1467	1	ENST00000514187.1	7394	AC098869.2	ENSG00000250893.1
chr5	137695878	137696774	DiffBind	0	.	4,62	2,97	5,53	-2,56	5,56E-13	6,83E-11	Promoter (1-2kb)	5	137677417	137698383	20967	2	ENST00000510529.1	1609	KLHL3	ENSG00000146021.15
chr5	75028170	75028426	DiffBind	0	.	3,11	1,45	4,01	-2,56	3,20E-14	5,21E-12	Promoter (2-3kb)	5	75025346	75030899	5554	2	ENST00000322348.5	2473	GCNT4	ENSG00000176928.7
chr7	103812053	103812268	DiffBind	0	.	3,73	2,07	4,63	-2,56	1,34E-20	9,59E-18	Intron (ENST00000343529.9/ENSG00000189056.14, intron 3 of 63)	7	103471784	103989516	517733	2	ENST00000343529.9	177248	RELN	ENSG00000189056.14
chr7	1046811	1046981	DiffBind	0	.	2,3	0,64	3,2	-2,56	4,43E-11	3,33E-09	Promoter (2-3kb)	7	1044605	1045816	1212	1	ENST00000481403.1	2207	GPR146	ENSG00000164849.10
chr8	19687836	19688119	DiffBind	0	.	3,22	1,56	4,12	-2,56	1,58E-10	1,06E-08	Intron (ENST00000519803.1/ENSG00000253270.1, intron 1 of 1)	8	19505906	19683240	177335	2	ENST00000523227.5	-4597	CSGALNACT1	ENSG00000147408.14
chr5	56081050	56081191	DiffBind	0	.	2,12	0,46	3,03	-2,57	1,20E-11	1,08E-09	Intron (ENST00000645512.1/ENSG00000249236.2, intron 2 of 3)	5	56059050	56067372	8323	1	ENST00000511861.1	22001	AC008892.1	ENSG00000249236.2
chr9	99842937	99843101	DiffBind	0	.	2,14	0,48	3,05	-2,57	1,14E-09	6,15E-08	Intron (ENST00000618101.4/ENSG00000119508.18, intron 6 of 8)	9	99826727	99866891	40165	1	ENST00000330847.1	16211	NR4A3	ENSG00000119508.18
chr10	14507220	14507515	DiffBind	0	.	3,6	1,92	4,51	-2,58	1,71E-12	1,96E-10	Distal Intergenic	10	14521096	14522225	1130	2	ENST00000475858.1	14710	FAM107B	ENSG00000065809.13
chr12	12846876	12847083	DiffBind	0	.	3,01	1,34	3,92	-2,58	8,88E-12	8,38E-10	Distal Intergenic	12	12850982	12851740	759	1	ENST00000475592.2	-3899	AC007688.2	ENSG00000241352.3
chr12	64385586	64385701	DiffBind	0	.	2,21	0,54	3,12	-2,58	1,39E-11	1,23E-09	Intron (ENST00000535684.5/ENSG00000243024.6, intron 2 of 4)	12	64303750	64390526	86777	2	ENST00000543259.1	4825	C12orf56	ENSG00000185306.13
chr15	57703547	57703760	DiffBind	0	.	3,05	1,38	3,96	-2,58	1,63E-13	2,24E-11	Promoter (2-3kb)	15	57706695	57714882	8188	1	ENST00000494490.2	-2935	POLR2M	ENSG00000255529.9
chr22	45172955	45173209	DiffBind	0	.	3,03	1,35	3,94	-2,58	3,30E-08	1,27E-06	Promoter (1-2kb)	22	45171050	45178430	7381	1	ENST00000486184.1	1906	NUP50	ENSG00000093000.19
chr3	187979648	187979888	DiffBind	0	.	3,13	1,46	4,04	-2,58	1,17E-11	1,05E-09	Distal Intergenic	3	187965768	187976407	10640	2	ENST00000446091.1	-3242	LINC01991	ENSG00000224187.1
chr3	192892874	192893562	DiffBind	0	.	5,57	3,9	6,48	-2,58	1,27E-15	2,80E-13	Intron (ENST00000392452.3/ENSG00000180611.7, intron 1 of 1)	3	192796815	192917856	121042	2	ENST00000392452.3	24294	MB21D2	ENSG00000180611.7
chr3	192917022	192917528	DiffBind	0	.	3,64	1,97	4,55	-2,58	8,82E-12	8,35E-10	Promoter (<=1kb)	3	192796815	192917856	121042	2	ENST00000392452.3	328	MB21D2	ENSG00000180611.7
chr5	57383189	57383670	DiffBind	0	.	2,97	1,3	3,88	-2,58	1,60E-09	8,39E-08	Distal Intergenic	5	57395060	57533424	138365	1	ENST00000506106.1	-11390	AC025470.2	ENSG00000250961.2
chr6	127460544	127460788	DiffBind	0	.	2,3	0,63	3,21	-2,58	1,21E-10	8,34E-09	Promoter (1-2kb)	6	127438406	127459389	20984	2	ENST00000483725.8	-1156	KIAA0408	ENSG00000189367.15
chr6	156423854	156424171	DiffBind	0	.	3,32	1,65	4,23	-2,58	2,10E-13	2,85E-11	Distal Intergenic	6	155911195	156397589	486395	2	ENST00000663591.1	-26266	AL589693.1	ENSG00000287092.1
chr8	10087175	10087364	DiffBind	0	.	2,88	1,21	3,79	-2,58	4,56E-15	8,98E-13	Intron (ENST00000317173.9/ENSG00000175806.15, intron 1 of 5)	8	10095551	10319891	224341	1	ENST00000522907.5	-8187	MSRA	ENSG00000175806.15
chr8	24955920	24956217	DiffBind	0	.	2,62	0,95	3,52	-2,58	3,45E-11	2,69E-09	Promoter (<=1kb)	8	24950955	24956612	5658	2	ENST00000610854.2	395	NEFL	ENSG00000277586.4
chr8	60865379	60865557	DiffBind	0	.	2,93	1,26	3,84	-2,58	2,14E-15	4,54E-13	Promoter (2-3kb)	8	60862531	60865459	2929	1	ENST00000528280.1	2849	CHD7	ENSG00000171316.12
chr10	3186430	3186689	DiffBind	0	.	4,03	2,35	4,94	-2,59	1,81E-12	2,05E-10	Distal Intergenic	10	3137730	3172841	35112	2	ENST00000451104.6	-13590	PITRM1	ENSG00000107959.17
chr12	3962485	3963140	DiffBind	0	.	5,12	3,45	6,03	-2,59	4,77E-16	1,21E-13	Distal Intergenic	12	4012902	4026658	13757	1	ENST00000669712.1	-49762	AC084375.1	ENSG00000256969.2
chr12	64385071	64385356	DiffBind	0	.	3	1,32	3,91	-2,59	2,34E-12	2,56E-10	Intron (ENST00000535684.5/ENSG00000243024.6, intron 2 of 4)	12	64303750	64390526	86777	2	ENST00000543259.1	5170	C12orf56	ENSG00000185306.13
chr14	70661328	70661712	DiffBind	0	.	3,26	1,58	4,17	-2,59	4,06E-12	4,15E-10	Intron (ENST00000256367.3/ENSG00000133985.3, intron 1 of 2)	14	70641916	70675366	33451	1	ENST00000256367.3	19413	TTC9	ENSG00000133985.3
chr18	12653116	12653309	DiffBind	0	.	2,57	0,89	3,48	-2,59	1,10E-11	0,000000001	Promoter (<=1kb)	18	12506496	12653085	146590	2	ENST00000449797.5	-32	SPIRE1	ENSG00000134278.15
chr21	31182133	31182850	DiffBind	0	.	5,28	3,6	6,19	-2,59	2,61E-10	1,65E-08	Exon (ENST00000286827.7/ENSG00000156299.13, exon 16 of 29)	21	31118458	31160909	42452	2	ENST00000636887.1	-21225	TIAM1	ENSG00000156299.13
chr21	33256074	33256448	DiffBind	0	.	2,93	1,26	3,84	-2,59	1,05E-09	5,70E-08	Intron (ENST00000382264.7/ENSG00000159110.20, intron 7 of 8)	21	33248744	33262757	14014	1	ENST00000417007.1	7331	IFNAR2	ENSG00000159110.20
chr2	222423666	222423990	DiffBind	0	.	3,23	1,55	4,14	-2,59	2,58E-13	3,43E-11	Promoter (<=1kb)	2	222424543	222562621	138079	1	ENST00000321276.8	-553	SGPP2	ENSG00000163082.10
chr2	95074480	95075057	DiffBind	0	.	5,16	3,48	6,07	-2,59	2,29E-15	4,83E-13	Promoter (1-2kb)	2	95067074	95076900	9827	2	ENST00000657998.1	1843	AC103563.9	ENSG00000287362.1
chr6	166760353	166760631	DiffBind	0	.	3,67	1,99	4,58	-2,59	6,05E-14	9,23E-12	Promoter (2-3kb)	6	166504599	166757911	253313	2	ENST00000507371.5	-2443	RPS6KA2	ENSG00000071242.12
chr8	94024654	94024992	DiffBind	0	.	3,47	1,79	4,38	-2,59	4,25E-13	5,41E-11	Distal Intergenic	8	93974671	93974776	106	2	ENST00000617727.1	-49879	AC105081.1	ENSG00000275386.1
chr1	111354662	111354927	DiffBind	0	.	3,04	1,36	3,95	-2,6	7,71E-10	4,35E-08	Intron (ENST00000423668.1/ENSG00000234020.1, intron 8 of 8)	1	111348341	111351513	3173	1	ENST00000468395.1	6322	PIFO	ENSG00000173947.14
chr11	2077162	2077707	DiffBind	0	.	4,39	2,7	5,3	-2,6	9,17E-10	5,09E-08	Distal Intergenic	11	2129121	2129964	844	2	ENST00000430034.1	52257	AC132217.1	ENSG00000240801.1
chr11	95299044	95299334	DiffBind	0	.	3,11	1,43	4,02	-2,6	7,80E-12	7,50E-10	Distal Intergenic	11	95232571	95234104	1534	1	ENST00000543573.1	66474	AP000787.1	ENSG00000245552.7
chr22	24305233	24305571	DiffBind	0	.	3,07	1,38	3,98	-2,6	7,07E-11	5,07E-09	Promoter (<=1kb)	22	24304396	24321688	17293	1	ENST00000440893.1	838	SPECC1L	ENSG00000100014.20
chr5	52987683	52988211	DiffBind	0	.	5,11	3,43	6,02	-2,6	4,14E-19	2,08E-16	Promoter (1-2kb)	5	52989340	53090834	101495	1	ENST00000503810.6	-1129	ITGA2	ENSG00000164171.11
chr6	116011563	116011888	DiffBind	0	.	4,85	3,17	5,76	-2,6	6,83E-23	1,02E-19	Intron (ENST00000606080.2/ENSG00000111816.8, intron 1 of 7)	6	116033901	116044885	10985	1	ENST00000652856.1	-22013	AL357141.1	ENSG00000287933.1
chr6	149175043	149175274	DiffBind	0	.	2,57	0,88	3,48	-2,6	1,03E-10	7,18E-09	Distal Intergenic	6	149217926	149221287	3362	1	ENST00000451095.5	-42652	AL031056.1	ENSG00000228408.6
chr7	24560759	24561159	DiffBind	0	.	3,74	2,05	4,65	-2,6	1,52E-11	1,33E-09	Distal Intergenic	7	24573268	24650712	77445	1	ENST00000432190.5	-12109	MPP6	ENSG00000105926.16
chr9	4866305	4866542	DiffBind	0	.	2,78	1,09	3,69	-2,6	7,58E-10	4,30E-08	Intron (ENST00000445485.1/ENSG00000120158.12, intron 1 of 1)	9	4860454	4885917	25464	1	ENST00000445485.1	5852	RCL1	ENSG00000120158.12
chr11	129853588	129853760	DiffBind	0	.	1,86	0,16	2,77	-2,61	1,01E-11	9,36E-10	Intron (ENST00000281441.8/ENSG00000151715.8, intron 2 of 5)	11	129850332	129859215	8884	1	ENST00000524567.1	3257	TMEM45B	ENSG00000151715.8
chr1	12372301	12372500	DiffBind	0	.	2,14	0,44	3,05	-2,61	6,24E-09	2,83E-07	Intron (ENST00000620676.6/ENSG00000048707.15, intron 54 of 69)	1	12367670	12512047	144378	1	ENST00000543710.5	4632	VPS13D	ENSG00000048707.15
chr1	40014234	40014654	DiffBind	0	.	3,49	1,79	4,4	-2,61	3,77E-07	1,09E-05	Distal Intergenic	1	40040233	40072649	32417	1	ENST00000372797.7	-25579	CAP1	ENSG00000131236.18
chr16	20798506	20798648	DiffBind	0	.	2,05	0,35	2,96	-2,61	3,00E-11	2,40E-09	Promoter (1-2kb)	16	20796344	20800189	3846	2	ENST00000562215.1	1541	ERI2	ENSG00000196678.14
chr21	33434763	33435129	DiffBind	0	.	4,55	2,86	5,47	-2,61	1,04E-09	5,69E-08	Promoter (2-3kb)	21	33432319	33479348	47030	1	ENST00000421802.1	2445	IFNGR2	ENSG00000159128.15
chr2	20365501	20365769	DiffBind	0	.	3,18	1,49	4,09	-2,61	1,50E-10	1,01E-08	Distal Intergenic	2	20311640	20352234	40595	2	ENST00000432105.5	-13268	PUM2	ENSG00000055917.16
chr3	56890828	56891030	DiffBind	0	.	2,02	0,32	2,93	-2,61	5,68E-10	3,29E-08	Intron (ENST00000338458.8/ENSG00000163947.12, intron 3 of 12)	3	56728987	56916471	187485	2	ENST00000496106.5	25441	ARHGEF3	ENSG00000163947.12
chr4	121009721	121009869	DiffBind	0	.	2,35	0,65	3,27	-2,61	1,18E-14	2,15E-12	Distal Intergenic	4	121037084	121038984	1901	2	ENST00000506900.1	29115	NDNF	ENSG00000173376.14
chr5	56711219	56711496	DiffBind	0	.	3,65	1,95	4,56	-2,61	1,19E-10	8,20E-09	Distal Intergenic	5	56770799	56772303	1505	1	ENST00000438117.2	-59303	AC008940.1	ENSG00000228650.2
chr5	80759924	80760510	DiffBind	0	.	4,65	2,95	5,57	-2,61	7,20E-19	3,33E-16	Intron (ENST00000670357.1/ENSG00000113318.11, intron 12 of 24)	5	80746339	80746819	481	2	ENST00000506122.1	-13106	AC022493.2	ENSG00000248967.1
chr8	121822665	121823163	DiffBind	0	.	4,52	2,83	5,44	-2,61	3,31E-13	4,34E-11	Intron (ENST00000648171.1/ENSG00000248690.8, intron 6 of 8)	8	121884724	121904273	19550	1	ENST00000523550.1	-61561	HAS2-AS1	ENSG00000248690.8
chr9	114989689	114990143	DiffBind	0	.	4,57	2,87	5,48	-2,61	1,99E-14	3,34E-12	Intron (ENST00000648852.1/ENSG00000173077.16, intron 3 of 5)	9	114969584	115240989	271406	1	ENST00000649121.1	20106	DELEC1	ENSG00000173077.16
chr9	34663287	34663569	DiffBind	0	.	3	1,31	3,92	-2,61	2,78E-11	2,25E-09	Promoter (<=1kb)	9	34661880	34664048	2169	2	ENST00000557161.1	479	CCL27	ENSG00000213927.4
chr9	77807351	77807688	DiffBind	0	.	3,81	2,12	4,72	-2,61	2,63E-11	2,14E-09	Intron (ENST00000286548.9/ENSG00000156052.11, intron 3 of 6)	9	77423079	77648322	225244	2	ENST00000341700.7	-159030	GNA14	ENSG00000156049.7
chrX	96682457	96682857	DiffBind	0	.	4,53	2,83	5,44	-2,61	1,01E-24	2,70E-21	Promoter (1-2kb)	23	96684663	97469838	785176	1	ENST00000355827.8	-1806	DIAPH2	ENSG00000147202.18
chr1	181396964	181397087	DiffBind	0	.	1,79	0,08	2,7	-2,62	4,20E-10	2,51E-08	Intron (ENST00000524607.6/ENSG00000198216.12, intron 1 of 11)	1	181317690	181716129	398440	1	ENST00000524607.6	79275	CACNA1E	ENSG00000198216.12
chr1	194056222	194056706	DiffBind	0	.	4,93	3,23	5,85	-2,62	1,16E-22	1,58E-19	Intron (ENST00000656143.1/ENSG00000227240.2, intron 4 of 5)	1	194126140	194197587	71448	1	ENST00000655677.1	-69434	AL136456.1	ENSG00000227240.2
chr2	73979022	73979553	DiffBind	0	.	5,24	3,54	6,16	-2,62	5,98E-19	2,80E-16	Promoter (1-2kb)	2	73958016	73981361	23346	2	ENST00000413452.1	1808	DGUOK-AS1	ENSG00000237883.2
chr5	159003093	159003330	DiffBind	0	.	2,06	0,36	2,97	-2,62	5,84E-10	3,38E-08	Intron (ENST00000519890.5/ENSG00000164330.17, intron 2 of 11)	5	158731044	159019129	288086	2	ENST00000523464.1	15799	EBF1	ENSG00000164330.17
chr8	17734316	17734603	DiffBind	0	.	3,32	1,62	4,24	-2,62	1,81E-13	2,47E-11	Promoter (<=1kb)	8	17684354	17734247	49894	2	ENST00000518138.5	-70	MTUS1	ENSG00000129422.14
chr10	23362940	23364096	DiffBind	0	.	6,26	4,55	7,18	-2,63	7,41E-20	4,50E-17	Distal Intergenic	10	23316737	23344845	28109	2	ENST00000323327.5	-18096	C10orf67	ENSG00000179133.15
chr11	61026266	61026546	DiffBind	0	.	3,41	1,7	4,33	-2,63	2,02E-11	1,71E-09	Distal Intergenic	11	61016903	61020374	3472	1	ENST00000505761.2	9364	CD6	ENSG00000013725.14
chr12	47833015	47833478	DiffBind	0	.	4,21	2,49	5,12	-2,63	5,01E-14	7,79E-12	Promoter (<=1kb)	12	47797384	47833132	35749	2	ENST00000434070.5	0	HDAC7	ENSG00000061273.18
chr20	5674149	5674585	DiffBind	0	.	3,97	2,25	4,88	-2,63	2,07E-11	1,75E-09	Distal Intergenic	20	5544439	5611006	66568	2	ENST00000379019.7	-63144	GPCPD1	ENSG00000125772.14
chr2	241123890	241124118	DiffBind	0	.	2,93	1,22	3,85	-2,63	3,52E-10	2,14E-08	Exon (ENST00000234040.9/ENSG00000115687.14, exon 11 of 18)	2	241126986	241127759	774	2	ENST00000459710.1	3641	PASK	ENSG00000115687.14
chr7	111175991	111176092	DiffBind	0	.	2,16	0,45	3,08	-2,63	1,06E-11	9,78E-10	Intron (ENST00000405709.7/ENSG00000184903.10, intron 3 of 5)	7	111091127	111125454	34328	1	ENST00000308478.10	84865	LRRN3	ENSG00000173114.13
chr8	100806959	100807584	DiffBind	0	.	5,45	3,74	6,37	-2,63	6,71E-14	1,01E-11	Distal Intergenic	8	100831728	100831860	133	2	ENST00000410863.1	24276	RNU4-83P	ENSG00000222795.1
chr8	419191	419378	DiffBind	0	.	3,32	1,61	4,24	-2,63	7,88E-12	7,56E-10	Promoter (1-2kb)	8	420397	451320	30924	1	ENST00000524125.5	-1019	FBXO25	ENSG00000147364.17
chr8	42266204	42266494	DiffBind	0	.	3,05	1,33	3,97	-2,63	3,85E-11	2,94E-09	Promoter (2-3kb)	8	42249052	42263406	14355	2	ENST00000521470.1	-2799	AC083973.1	ENSG00000253408.6
chr11	118878226	118878432	DiffBind	0	.	2,53	0,81	3,45	-2,64	3,84E-11	2,94E-09	Distal Intergenic	11	118883892	118897787	13896	1	ENST00000292174.5	-5460	CXCR5	ENSG00000160683.5
chr12	3963210	3963358	DiffBind	0	.	1,65	-0,07	2,57	-2,64	3,98E-09	1,90E-07	Distal Intergenic	12	4012902	4026658	13757	1	ENST00000669712.1	-49544	AC084375.1	ENSG00000256969.2
chr14	61649408	61649574	DiffBind	0	.	2,34	0,62	3,26	-2,64	4,29E-11	3,24E-09	Promoter (1-2kb)	14	61647420	61654001	6582	1	ENST00000556717.2	1989	AL355916.1	ENSG00000232774.8
chr20	13228890	13229063	DiffBind	0	.	2,37	0,65	3,29	-2,64	4,41E-12	4,47E-10	Intron (ENST00000262487.5/ENSG00000101230.6, intron 1 of 5)	20	13221274	13300651	79378	1	ENST00000262487.5	7617	ISM1	ENSG00000101230.6
chr21	31181440	31181766	DiffBind	0	.	2,94	1,22	3,86	-2,64	5,38E-11	3,93E-09	Intron (ENST00000286827.7/ENSG00000156299.13, intron 16 of 28)	21	31118458	31160909	42452	2	ENST00000636887.1	-20532	TIAM1	ENSG00000156299.13
chr2	171163343	171163832	DiffBind	0	.	4,97	3,25	5,88	-2,64	6,05E-16	1,46E-13	Promoter (2-3kb)	2	170996724	171160900	164177	2	ENST00000409443.6	-2444	TLK1	ENSG00000198586.14
chr2	205076974	205077602	DiffBind	0	.	4,38	2,66	5,3	-2,64	7,60E-18	2,83E-15	Intron (ENST00000406610.7/ENSG00000116117.18, intron 4 of 22)	2	205103692	205121688	17997	1	ENST00000489565.1	-26090	PARD3B	ENSG00000116117.18
chr2	31430226	31430399	DiffBind	0	.	2,3	0,58	3,21	-2,64	6,26E-12	6,09E-10	Distal Intergenic	2	31334321	31414742	80422	2	ENST00000379416.4	-15485	XDH	ENSG00000158125.10
chr5	142088881	142089032	DiffBind	0	.	2,02	0,31	2,94	-2,64	9,94E-11	6,96E-09	Distal Intergenic	5	142108779	142154440	45662	1	ENST00000253814.6	-19747	NDFIP1	ENSG00000131507.11
chr5	56051033	56051244	DiffBind	0	.	2,57	0,85	3,49	-2,64	9,81E-11	6,88E-09	Intron (ENST00000645512.1/ENSG00000249236.2, intron 2 of 3)	5	56059020	56111211	52192	1	ENST00000644169.1	-7776	AC008892.1	ENSG00000249236.2
chr6	152233948	152234263	DiffBind	0	.	4,47	2,74	5,38	-2,64	2,28E-15	4,82E-13	Exon (ENST00000341594.9/ENSG00000131018.24, exon 114 of 148)	6	152121769	152225837	104069	2	ENST00000367251.7	-8112	SYNE1	ENSG00000131018.24
chr7	12066635	12066896	DiffBind	0	.	3,85	2,13	4,77	-2,64	1,69E-22	2,11E-19	Distal Intergenic	7	12211270	12230939	19670	1	ENST00000420833.5	-144374	TMEM106B	ENSG00000106460.19
chr8	143966647	143966846	DiffBind	0	.	2,51	0,79	3,43	-2,64	2,16E-09	1,09E-07	Intron (ENST00000356346.7/ENSG00000178209.16, intron 1 of 31)	8	143915153	143973529	58377	2	ENST00000356346.7	6683	PLEC	ENSG00000178209.16
chrX	132001150	132001446	DiffBind	0	.	4,14	2,42	5,06	-2,64	4,35E-16	1,11E-13	Distal Intergenic	23	132023302	132074461	51160	1	ENST00000481105.5	-21856	STK26	ENSG00000134602.16
chrX	136619901	136620314	DiffBind	0	.	4	2,27	4,92	-2,64	9,80E-14	1,43E-11	Distal Intergenic	23	136639539	136642426	2888	1	ENST00000454385.6	-19225	LINC00892	ENSG00000233093.6
chr10	9175331	9175514	DiffBind	0	.	2,24	0,51	3,16	-2,65	6,98E-12	6,74E-10	Distal Intergenic	10	9275833	9287057	11225	1	ENST00000458168.1	-100319	LINC00709	ENSG00000230014.1
chr11	60865261	60865460	DiffBind	0	.	2,36	0,63	3,28	-2,65	1,73E-09	8,98E-08	Promoter (2-3kb)	11	60867562	60875693	8132	1	ENST00000278853.9	-2102	ZP1	ENSG00000149506.11
chr1	173444819	173445106	DiffBind	0	.	3,33	1,6	4,25	-2,65	1,41E-14	2,49E-12	Promoter (2-3kb)	1	173417799	173442596	24798	2	ENST00000437190.2	-2224	PRDX6-AS1	ENSG00000203739.4
chr13	76894768	76895058	DiffBind	0	.	3,54	1,81	4,46	-2,65	3,25E-12	3,45E-10	Distal Intergenic	13	76887551	76891135	3585	1	ENST00000613696.1	7218	AC000403.1	ENSG00000278727.1
chr14	21499268	21499502	DiffBind	0	.	2,7	0,97	3,62	-2,65	2,51E-12	2,72E-10	3' UTR	14	21498133	21503829	5697	2	ENST00000539760.5	4327	METTL3	ENSG00000165819.12
chr17	66655952	66656191	DiffBind	0	.	2,71	0,98	3,63	-2,65	1,84E-10	1,21E-08	Intron (ENST00000413366.8/ENSG00000154229.12, intron 5 of 16)	17	66639269	66639383	115	1	ENST00000515889.1	16684	RNA5SP445	ENSG00000251698.1
chr18	70683319	70683693	DiffBind	0	.	3,58	1,84	4,5	-2,65	1,10E-15	2,49E-13	Distal Intergenic	18	70630534	70650744	20211	2	ENST00000582578.2	-32576	GTSCR1	ENSG00000263417.4
chr19	20453525	20453702	DiffBind	0	.	2,66	0,92	3,58	-2,65	1,98E-11	1,67E-09	Intron (ENST00000598131.1/ENSG00000269043.2, intron 2 of 3)	19	20443215	20443725	511	2	ENST00000599655.1	-9801	BNIP3P23	ENSG00000268335.1
chr2	174902583	174902796	DiffBind	0	.	3,13	1,4	4,05	-2,65	1,63E-12	1,88E-10	Intron (ENST00000409900.9/ENSG00000128656.15, intron 5 of 12)	2	174824491	174909446	84956	2	ENST00000652768.1	6650	CHN1	ENSG00000128656.15
chr2	237441580	237441800	DiffBind	0	.	2,36	0,63	3,28	-2,65	6,36E-11	4,59E-09	Distal Intergenic	2	237428920	237434822	5903	2	ENST00000409910.1	-6759	AC112721.2	ENSG00000222032.1
chr2	95023227	95023557	DiffBind	0	.	3,94	2,21	4,87	-2,65	2,10E-14	3,52E-12	Promoter (2-3kb)	2	95025677	95044633	18957	1	ENST00000489399.1	-2120	MAL	ENSG00000172005.11
chr5	56477449	56477628	DiffBind	0	.	1,91	0,18	2,83	-2,65	1,38E-09	7,32E-08	Intron (ENST00000665339.1/ENSG00000248727.6, intron 1 of 3)	5	56457795	56481769	23975	2	ENST00000506836.5	4141	LINC01948	ENSG00000248727.6
chr1	223515482	223515845	DiffBind	0	.	4,07	2,33	4,99	-2,66	5,63E-12	5,58E-10	Distal Intergenic	1	223538007	223543166	5160	2	ENST00000484873.6	27321	CAPN8	ENSG00000203697.12
chr12	3931339	3931464	DiffBind	0	.	1,84	0,11	2,76	-2,66	6,82E-10	3,90E-08	Distal Intergenic	12	3905220	3910270	5051	1	ENST00000545163.1	26120	PARP11-AS1	ENSG00000256862.3
chr12	69334197	69334521	DiffBind	0	.	3,3	1,56	4,22	-2,66	5,24E-13	6,49E-11	Promoter (2-3kb)	12	69326574	69331882	5309	2	ENST00000613291.1	-2316	AC020656.2	ENSG00000274979.1
chr13	25973550	25973898	DiffBind	0	.	3,6	1,86	4,52	-2,66	1,04E-14	1,93E-12	Intron (ENST00000381655.7/ENSG00000132932.17, intron 35 of 36)	13	25950704	25950821	118	2	ENST00000411226.1	-22730	RNY1P3	ENSG00000223158.1
chr22	23704873	23705244	DiffBind	0	.	3,18	1,44	4,1	-2,66	1,80E-11	1,54E-09	Intron (ENST00000451837.5/ENSG00000228315.12, intron 6 of 11)	22	23653184	23700843	47660	2	ENST00000651432.1	-4031	GUSBP11	ENSG00000228315.12
chr3	31077041	31077463	DiffBind	0	.	4,53	2,79	5,45	-2,66	1,60E-19	8,80E-17	Distal Intergenic	3	31161704	31161787	84	2	ENST00000580653.1	84324	MIR466	ENSG00000265376.1
chr4	52823280	52823786	DiffBind	0	.	4,48	2,74	5,41	-2,66	2,88E-16	7,74E-14	Intron (ENST00000650700.1/ENSG00000250302.3, intron 8 of 10)	4	52789994	52815464	25471	1	ENST00000514957.1	33287	LINC01618	ENSG00000250302.3
chr7	150479094	150479564	DiffBind	0	.	4,27	2,53	5,19	-2,66	5,19E-14	8,04E-12	3' UTR	7	150484061	150485135	1075	2	ENST00000605657.1	5571	AC073111.1	ENSG00000271582.1
chrX	16484396	16484694	DiffBind	0	.	4,43	2,68	5,35	-2,66	1,84E-18	7,74E-16	Distal Intergenic	23	16474342	16475340	999	2	ENST00000447112.1	-9057	AC073909.1	ENSG00000235071.1
chr12	44863910	44864201	DiffBind	0	.	3,56	1,81	4,48	-2,67	2,24E-11	1,86E-09	Intron (ENST00000395487.6/ENSG00000184613.11, intron 2 of 19)	12	44779849	44875468	95620	2	ENST00000553120.1	11267	NELL2	ENSG00000184613.11
chr14	54737515	54737726	DiffBind	0	.	2,7	0,95	3,62	-2,67	1,62E-10	1,08E-08	Intron (ENST00000554335.6/ENSG00000020577.14, intron 4 of 12)	14	54754833	54789127	34295	1	ENST00000555192.1	-17107	SAMD4A	ENSG00000020577.14
chr3	101571134	101571398	DiffBind	0	.	3,13	1,38	4,05	-2,67	3,76E-12	3,89E-10	Promoter (2-3kb)	3	101574180	101594465	20286	1	ENST00000265260.8	-2782	PCNP	ENSG00000081154.12
chr3	16468306	16468425	DiffBind	0	.	2,24	0,49	3,16	-2,67	2,95E-11	2,37E-09	Intron (ENST00000432519.5/ENSG00000131378.14, intron 1 of 8)	3	16378072	16472599	94528	2	ENST00000470458.1	4174	RFTN1	ENSG00000131378.14
chr3	71373023	71373232	DiffBind	0	.	2,85	1,11	3,78	-2,67	6,01E-16	1,45E-13	Intron (ENST00000649528.3/ENSG00000114861.23, intron 3 of 20)	3	71198275	71360769	162495	2	ENST00000648783.1	-12255	FOXP1	ENSG00000114861.23
chr8	93880346	93880631	DiffBind	0	.	3,26	1,52	4,19	-2,67	1,52E-14	2,66E-12	Intron (ENST00000523021.1/ENSG00000164951.16, intron 1 of 1)	8	93857807	93921348	63542	1	ENST00000523021.1	22540	PDP1	ENSG00000164951.16
chr11	105202493	105203259	DiffBind	0	.	5,35	3,6	6,28	-2,68	4,56E-27	2,24E-23	Intron (ENST00000649856.1/ENSG00000255501.3, intron 4 of 7)	11	105194440	105194946	507	2	ENST00000529862.1	-7548	OR2AL1P	ENSG00000254767.1
chr1	154265628	154265854	DiffBind	0	.	2,38	0,63	3,31	-2,68	1,66E-11	1,44E-09	Promoter (<=1kb)	1	154266452	154269695	3244	1	ENST00000484819.1	-598	UBAP2L	ENSG00000143569.19
chr4	99507456	99508474	DiffBind	0	.	6,46	4,71	7,39	-2,68	1,86E-20	1,29E-17	Promoter (2-3kb)	4	99511012	99541763	30752	1	ENST00000514652.5	-2538	C4orf17	ENSG00000138813.10
chr6	15184515	15184736	DiffBind	0	.	2,8	1,05	3,72	-2,68	3,53E-12	3,69E-10	Distal Intergenic	6	15243923	15245000	1078	2	ENST00000607711.1	60264	AL136162.1	ENSG00000271888.1
chr9	125195102	125195422	DiffBind	0	.	3,49	1,74	4,42	-2,68	3,54E-13	4,60E-11	Promoter (<=1kb)	9	125194649	125195821	1173	2	ENST00000444599.2	399	RPSAP76	ENSG00000235332.2
chr9	89715426	89715619	DiffBind	0	.	2,44	0,69	3,37	-2,68	3,60E-11	2,79E-09	Intron (ENST00000617436.1/ENSG00000237372.4, intron 5 of 5)	9	89701651	89719670	18020	1	ENST00000444374.1	13776	UNQ6494	ENSG00000237372.4
chr10	47277427	47277901	DiffBind	0	.	4,98	3,21	5,91	-2,69	5,38E-14	8,29E-12	Distal Intergenic	10	47300197	47313577	13381	1	ENST00000580279.2	-22296	GDF10	ENSG00000266524.3
chr12	12466102	12466522	DiffBind	0	.	4,88	3,12	5,81	-2,69	3,28E-11	2,59E-09	3' UTR	12	12452103	12452481	379	2	ENST00000605743.1	-13622	AC007619.2	ENSG00000271370.1
chr2	10655553	10655772	DiffBind	0	.	3,16	1,4	4,09	-2,69	2,29E-08	9,08E-07	Intron (ENST00000381685.10/ENSG00000115761.16, intron 11 of 20)	2	10622023	10671690	49668	2	ENST00000431319.1	15918	NOL10	ENSG00000115761.16
chr6	134453006	134453230	DiffBind	0	.	3,1	1,34	4,02	-2,69	2,73E-10	1,71E-08	Promoter (1-2kb)	6	134428243	134454496	26254	2	ENST00000664953.1	1266	CT69	ENSG00000231971.6
chr8	397204	397386	DiffBind	0	.	3,04	1,28	3,96	-2,69	1,44E-12	1,68E-10	Distal Intergenic	8	406428	435700	29273	1	ENST00000518240.5	-9042	FBXO25	ENSG00000147364.17
chr9	33453407	33453529	DiffBind	0	.	2,05	0,28	2,98	-2,69	5,03E-13	6,25E-11	Distal Intergenic	9	33449755	33449941	187	1	ENST00000605264.1	3653	AL356218.1	ENSG00000270542.1
chr11	111378813	111378951	DiffBind	0	.	2,45	0,68	3,38	-2,7	4,48E-16	1,14E-13	Promoter (<=1kb)	11	111352255	111379275	27021	2	ENST00000393067.8	324	POU2AF1	ENSG00000110777.12
chr14	24274201	24274477	DiffBind	0	.	3,41	1,64	4,34	-2,7	1,14E-13	1,64E-11	Promoter (2-3kb)	14	24265538	24271739	6202	2	ENST00000216840.10	-2463	RABGGTA	ENSG00000100949.14
chr20	21559519	21559729	DiffBind	0	.	2,56	0,79	3,49	-2,7	1,90E-12	2,14E-10	Distal Intergenic	20	21569976	21616325	46350	1	ENST00000623256.3	-10247	LINC01727	ENSG00000279082.4
chr3	112807728	112808062	DiffBind	0	.	3,6	1,83	4,53	-2,7	1,46E-13	2,03E-11	Intron (ENST00000496067.2/ENSG00000242770.2, intron 2 of 2)	3	112802596	112803604	1009	1	ENST00000519700.1	5133	CD200R1L-AS1	ENSG00000242770.2
chr3	128295305	128295533	DiffBind	0	.	2,4	0,63	3,33	-2,7	1,56E-10	1,05E-08	Intron (ENST00000254730.11/ENSG00000132394.11, intron 4 of 6)	3	128336904	128341788	4885	1	ENST00000483569.1	-41371	EEFSEC	ENSG00000132394.11
chr6	90456752	90457252	DiffBind	0	.	3,75	1,98	4,68	-2,7	2,52E-12	2,72E-10	Distal Intergenic	6	90515634	90537218	21585	2	ENST00000479630.1	79966	MAP3K7	ENSG00000135341.18
chr10	24618424	24618642	DiffBind	0	.	2,76	0,98	3,69	-2,71	1,86E-12	2,10E-10	Promoter (2-3kb)	10	24583614	24621369	37756	2	ENST00000486374.5	2727	ARHGAP21	ENSG00000107863.18
chr1	116345906	116346112	DiffBind	0	.	2,69	0,91	3,62	-2,71	1,72E-12	1,96E-10	Distal Intergenic	1	116372668	116388155	15488	1	ENST00000418797.5	-26556	ATP1A1	ENSG00000163399.16
chr1	223405649	223405796	DiffBind	0	.	2,05	0,28	2,98	-2,71	2,82E-10	1,76E-08	Distal Intergenic	1	223393415	223395465	2051	1	ENST00000366875.5	12235	CCDC185	ENSG00000178395.7
chr15	69060957	69061121	DiffBind	0	.	2,53	0,75	3,47	-2,71	1,07E-09	5,81E-08	3' UTR	15	69072926	69095807	22882	1	ENST00000415504.5	-11805	EWSAT1	ENSG00000212766.9
chr18	13377549	13377743	DiffBind	0	.	2,54	0,77	3,48	-2,71	3,47E-12	3,64E-10	Promoter (2-3kb)	18	13375083	13389812	14730	1	ENST00000676815.1	2467	LDLRAD4	ENSG00000168675.19
chr20	60294804	60294977	DiffBind	0	.	1,72	-0,06	2,65	-2,71	6,39E-09	2,89E-07	Intron (ENST00000654397.1/ENSG00000228340.6, intron 5 of 6)	20	60308474	60308567	94	1	ENST00000385067.1	-13497	MIR646	ENSG00000207802.1
chr2	106137919	106138207	DiffBind	0	.	2,83	1,04	3,76	-2,71	2,82E-14	4,62E-12	Promoter (<=1kb)	2	106123052	106138786	15735	2	ENST00000436241.1	579	UXS1	ENSG00000115652.15
chr3	100665212	100665596	DiffBind	0	.	4,66	2,88	5,59	-2,71	9,25E-20	5,46E-17	Promoter (<=1kb)	3	100665050	100665476	427	2	ENST00000467831.1	0	GMFBP1	ENSG00000243495.1
chr3	33006072	33006372	DiffBind	0	.	3,03	1,26	3,96	-2,71	4,66E-10	2,74E-08	Intron (ENST00000399402.7/ENSG00000170266.16, intron 15 of 15)	3	33021254	33024425	3172	2	ENST00000473477.1	18053	GLB1	ENSG00000170266.16
chr3	72657750	72658006	DiffBind	0	.	3,03	1,25	3,96	-2,71	2,80E-11	2,26E-09	Distal Intergenic	3	72691705	72691811	107	2	ENST00000410906.1	33805	RNA5SP136	ENSG00000222838.1
chr5	56610229	56610682	DiffBind	0	.	4,15	2,37	5,08	-2,71	1,07E-14	1,96E-12	Distal Intergenic	5	56511567	56606232	94666	2	ENST00000648716.1	-3998	C5orf67	ENSG00000225940.7
chr6	36691176	36691334	DiffBind	0	.	2,03	0,25	2,97	-2,71	1,30E-10	8,94E-09	Distal Intergenic	6	36697826	36733184	35359	1	ENST00000612677.6	-6492	RAB44	ENSG00000255587.9
chr8	2193116	2193341	DiffBind	0	.	1,78	0	2,71	-2,71	1,25E-08	5,28E-07	Distal Intergenic	8	2143349	2144766	1418	1	ENST00000518513.1	49768	MYOM2	ENSG00000036448.10
chr1	240687898	240688104	DiffBind	0	.	3,37	1,58	4,3	-2,72	6,41E-16	1,51E-13	Distal Intergenic	1	240698320	240698429	110	1	ENST00000362371.1	-10216	Y_RNA	ENSG00000199241.1
chr13	49098185	49098460	DiffBind	0	.	2,87	1,09	3,8	-2,72	3,42E-07	0,00001	Promoter (2-3kb)	13	49095391	49095492	102	1	ENST00000362918.1	2795	RNY3P2	ENSG00000199788.1
chr1	66729205	66729402	DiffBind	0	.	2,77	0,98	3,7	-2,72	1,20E-11	1,08E-09	Exon (ENST00000237247.10/ENSG00000118473.22, exon 22 of 27)	1	66752459	66770896	18438	1	ENST00000525663.5	-23057	TCTEX1D1	ENSG00000152760.10
chr2	147630772	147630911	DiffBind	0	.	2,23	0,44	3,16	-2,72	1,04E-13	1,50E-11	Distal Intergenic	2	147713455	147713554	100	2	ENST00000517274.1	82643	RNA5SP106	ENSG00000253083.1
chr2	6913803	6914062	DiffBind	0	.	3,27	1,49	4,21	-2,72	1,65E-14	2,84E-12	Promoter (<=1kb)	2	6912318	6914412	2095	2	ENST00000668217.1	350	GRASLND	ENSG00000228203.7
chr3	31466028	31466178	DiffBind	0	.	2,3	0,51	3,23	-2,72	2,39E-14	3,97E-12	Distal Intergenic	3	31452832	31455894	3063	1	ENST00000411753.1	13197	THRAP3P1	ENSG00000227339.1
chr3	56930747	56931063	DiffBind	0	.	4,59	2,8	5,52	-2,72	8,11E-15	1,52E-12	Intron (ENST00000338458.8/ENSG00000163947.12, intron 3 of 12)	3	56753494	56939907	186414	2	ENST00000498517.5	8844	ARHGEF3	ENSG00000163947.12
chr3	88410329	88410606	DiffBind	0	.	3,1	1,31	4,03	-2,72	9,64E-14	1,41E-11	Intron (ENST00000637986.2/ENSG00000283434.2, intron 1 of 1)	3	88431191	88431309	119	1	ENST00000384586.1	-20585	Y_RNA	ENSG00000207316.1
chr7	12137378	12137616	DiffBind	0	.	3,37	1,58	4,3	-2,72	4,05E-14	6,43E-12	Distal Intergenic	7	12211270	12230939	19670	1	ENST00000420833.5	-73654	TMEM106B	ENSG00000106460.19
chr8	29386571	29386712	DiffBind	0	.	1,92	0,13	2,85	-2,72	1,09E-10	7,57E-09	Distal Intergenic	8	29352420	29353170	751	2	ENST00000567818.1	-33402	AC084262.1	ENSG00000260253.1
chr9	20315854	20316038	DiffBind	0	.	2,52	0,73	3,45	-2,72	3,74E-14	5,96E-12	Distal Intergenic	9	20331446	20332277	832	1	ENST00000414056.1	-15408	AL512635.1	ENSG00000237434.1
chr21	31352785	31353136	DiffBind	0	.	3,35	1,55	4,28	-2,73	2,03E-12	2,27E-10	Intron (ENST00000653041.1/ENSG00000286643.1, intron 2 of 2)	21	31347736	31359157	11422	1	ENST00000653041.1	5050	AP000248.1	ENSG00000286643.1
chr4	102616679	102616926	DiffBind	0	.	2,93	1,13	3,86	-2,73	3,50E-11	2,73E-09	3' UTR	4	102593249	102596307	3059	1	ENST00000504044.1	23431	NFKB1	ENSG00000109320.13
chr5	9544550	9544666	DiffBind	0	.	1,5	-0,3	2,43	-2,73	6,08E-10	3,51E-08	Promoter (1-2kb)	5	9035033	9546075	511043	2	ENST00000382496.10	1409	SEMA5A	ENSG00000112902.12
chr6	152233198	152233447	DiffBind	0	.	3,67	1,87	4,6	-2,73	2,60E-14	4,29E-12	Intron (ENST00000341594.9/ENSG00000131018.24, intron 114 of 147)	6	152121769	152225837	104069	2	ENST00000367251.7	-7362	SYNE1	ENSG00000131018.24
chr8	127387055	127387277	DiffBind	0	.	2,07	0,27	3	-2,73	7,86E-10	4,42E-08	Intron (ENST00000646670.1/ENSG00000253438.4, intron 6 of 6)	8	127400399	127402150	1752	1	ENST00000630920.1	-13122	CCAT2	ENSG00000280997.1
chrX	39309331	39309511	DiffBind	0	.	2,19	0,39	3,12	-2,73	2,17E-12	2,38E-10	Intron (ENST00000448597.1/ENSG00000235304.2, intron 2 of 3)	23	39226103	39299786	73684	2	ENST00000438026.1	-9546	AC108879.1	ENSG00000224610.1
chr12	113230027	113230245	DiffBind	0	.	2,9	1,1	3,84	-2,74	1,58E-13	2,18E-11	Intron (ENST00000552642.5/ENSG00000186815.13, intron 1 of 3)	12	113225246	113298582	73337	1	ENST00000541517.5	4782	TPCN1	ENSG00000186815.13
chr21	31159282	31159506	DiffBind	0	.	3,09	1,29	4,03	-2,74	1,68E-12	1,93E-10	Promoter (1-2kb)	21	31118458	31160909	42452	2	ENST00000636887.1	1403	TIAM1	ENSG00000156299.13
chr2	236956190	236956682	DiffBind	0	.	3,23	1,43	4,17	-2,74	9,81E-11	6,88E-09	Intron (ENST00000662924.1/ENSG00000227252.2, intron 1 of 2)	2	237015204	237015305	102	2	ENST00000365471.1	58623	RNU6-1051P	ENSG00000202341.1
chr3	129226401	129226635	DiffBind	0	.	2,51	0,71	3,45	-2,74	1,88E-10	1,22E-08	Distal Intergenic	3	129218093	129218350	258	2	ENST00000464146.1	-8052	RPS27P12	ENSG00000241673.1
chr3	192917768	192918387	DiffBind	0	.	5,12	3,32	6,06	-2,74	4,20E-16	1,08E-13	Promoter (<=1kb)	3	192796815	192917856	121042	2	ENST00000392452.3	0	MB21D2	ENSG00000180611.7
chr6	141153594	141153895	DiffBind	0	.	3,44	1,63	4,37	-2,74	9,65E-22	9,62E-19	Distal Intergenic	6	141019788	141020026	239	2	ENST00000617394.1	-133569	AL357080.1	ENSG00000275138.1
chr10	23325247	23325454	DiffBind	0	.	2,47	0,65	3,41	-2,75	1,87E-13	2,54E-11	Intron (ENST00000376501.7/ENSG00000179133.15, intron 2 of 14)	10	23343957	23345181	1225	1	ENST00000443224.1	-18503	AL606469.1	ENSG00000224215.1
chr10	8897417	8897518	DiffBind	0	.	1,47	-0,34	2,41	-2,75	1,44E-09	7,62E-08	Promoter (<=1kb)	10	8897989	8914596	16608	1	ENST00000447297.1	-471	LINC02676	ENSG00000234752.1
chr1	87404260	87404696	DiffBind	0	.	5,05	3,23	5,99	-2,75	2,69E-20	1,77E-17	Distal Intergenic	1	87353521	87371683	18163	2	ENST00000452509.2	-32578	LINC01364	ENSG00000227290.2
chr2	101570820	101571266	DiffBind	0	.	4,43	2,62	5,37	-2,75	3,30E-14	5,31E-12	Promoter (2-3kb)	2	101551592	101567901	16310	2	ENST00000651956.1	-2920	AC093894.2	ENSG00000286101.1
chr2	222424370	222425651	DiffBind	0	.	5,39	3,58	6,33	-2,75	3,82E-22	4,35E-19	Promoter (<=1kb)	2	222424543	222562621	138079	1	ENST00000321276.8	0	SGPP2	ENSG00000163082.10
chr3	52268106	52268341	DiffBind	0	.	3,04	1,22	3,97	-2,75	2,17E-11	1,81E-09	Promoter (<=1kb)	3	52254960	52268138	13179	2	ENST00000487402.1	0	WDR82	ENSG00000164091.12
chr5	9363159	9363322	DiffBind	0	.	1,83	0,02	2,77	-2,75	1,74E-10	1,15E-08	Promoter (<=1kb)	5	9363275	9422481	59207	1	ENST00000511310.1	0	AC091906.1	ENSG00000248537.1
chr7	131061228	131061428	DiffBind	0	.	2,67	0,86	3,61	-2,75	4,65E-11	3,46E-09	Intron (ENST00000642963.1/ENSG00000285106.2, intron 1 of 6)	7	131054886	131054992	107	2	ENST00000362757.1	-6237	RNU6-1010P	ENSG00000199627.1
chr10	33028559	33028959	DiffBind	0	.	3,76	1,94	4,7	-2,76	4,34E-14	6,86E-12	Intron (ENST00000450890.5/ENSG00000229656.7, intron 3 of 3)	10	33023368	33023647	280	2	ENST00000422184.1	-4913	MTND4LP11	ENSG00000234163.1
chr11	114103529	114103823	DiffBind	0	.	2,61	0,78	3,54	-2,76	1,96E-11	1,66E-09	Intron (ENST00000335953.9/ENSG00000109906.14, intron 2 of 6)	11	114064412	114247344	182933	1	ENST00000539918.5	39118	ZBTB16	ENSG00000109906.14
chr11	78325510	78325911	DiffBind	0	.	3,94	2,11	4,88	-2,76	1,25E-14	2,26E-12	Promoter (<=1kb)	11	78324758	78444049	119292	1	ENST00000534168.1	753	AP003086.1	ENSG00000254420.1
chr15	92813517	92813767	DiffBind	0	.	2,97	1,16	3,91	-2,76	4,76E-09	2,22E-07	Distal Intergenic	15	92808844	92809884	1041	2	ENST00000554082.1	-3634	FAM174B	ENSG00000185442.13
chr17	66374249	66374755	DiffBind	0	.	4,58	2,76	5,52	-2,76	8,39E-10	4,69E-08	Intron (ENST00000413366.8/ENSG00000154229.12, intron 2 of 16)	17	66364029	66364320	292	1	ENST00000471015.3	10221	RN7SL735P	ENSG00000244044.3
chr7	156903438	156903895	DiffBind	0	.	4,56	2,74	5,5	-2,76	1,10E-10	7,65E-09	Distal Intergenic	7	156822241	156893216	70976	2	ENST00000434453.1	-10223	LMBR1	ENSG00000105983.22
chr13	40102870	40103252	DiffBind	0	.	5,06	3,23	6	-2,77	6,70E-22	7,13E-19	Intron (ENST00000615947.1/ENSG00000215483.11, intron 2 of 3)	13	40080778	40082757	1980	2	ENST00000658497.1	-20114	LINC00598	ENSG00000215483.11
chr13	73625987	73626312	DiffBind	0	.	5,24	3,41	6,18	-2,77	1,16E-20	8,40E-18	Intron (ENST00000650209.1/ENSG00000224853.3, intron 1 of 3)	13	73546387	73648253	101867	2	ENST00000452852.2	21941	LINC00393	ENSG00000224853.3
chr1	87045822	87046143	DiffBind	0	.	4,09	2,26	5,03	-2,77	3,38E-21	2,80E-18	Promoter (<=1kb)	1	87045875	87046700	826	1	ENST00000440164.1	0	AC093155.1	ENSG00000225568.1
chr19	19605947	19606369	DiffBind	0	.	4,68	2,86	5,62	-2,77	9,50E-16	2,19E-13	Promoter (<=1kb)	19	19606350	19608660	2311	1	ENST00000559614.2	0	AC002306.1	ENSG00000259242.2
chr3	18669346	18669720	DiffBind	0	.	4,11	2,28	5,05	-2,77	4,12E-18	1,61E-15	Intron (ENST00000595388.5/ENSG00000228956.8, intron 3 of 4)	3	18693887	18917692	223806	1	ENST00000425799.6	-24167	SATB1-AS1	ENSG00000228956.8
chr4	142700566	142700843	DiffBind	0	.	3,33	1,49	4,27	-2,77	1,62E-11	1,42E-09	Intron (ENST00000513000.5/ENSG00000109452.12, intron 2 of 26)	4	142654512	142766819	112308	2	ENST00000514964.1	65976	INPP4B	ENSG00000109452.12
chr11	18329200	18329431	DiffBind	0	.	2,32	0,48	3,26	-2,78	4,02E-11	3,06E-09	Intron (ENST00000453096.6/ENSG00000110768.12, intron 2 of 15)	11	18332662	18341608	8947	1	ENST00000543932.5	-3231	GTF2H1	ENSG00000110768.12
chr1	171434818	171435332	DiffBind	0	.	4,4	2,57	5,34	-2,78	7,62E-15	1,44E-12	Distal Intergenic	1	171444699	171444963	265	2	ENST00000455540.2	9631	CYCSP53	ENSG00000234333.2
chr1	67674242	67675091	DiffBind	0	.	5,44	3,61	6,39	-2,78	4,94E-20	3,09E-17	Distal Intergenic	1	67685201	67687986	2786	1	ENST00000370985.4	-10110	GADD45A	ENSG00000116717.13
chr5	56612842	56613120	DiffBind	0	.	3,45	1,61	4,39	-2,78	3,81E-15	7,64E-13	Distal Intergenic	5	56511567	56606232	94666	2	ENST00000648716.1	-6611	C5orf67	ENSG00000225940.7
chr9	133709452	133709606	DiffBind	0	.	2,29	0,46	3,24	-2,78	5,49E-12	5,48E-10	Intron (ENST00000439388.6/ENSG00000123453.18, intron 10 of 20)	9	133663564	133703701	40138	2	ENST00000371868.5	-5752	SARDH	ENSG00000123453.18
chr12	51009146	51009344	DiffBind	0	.	2,71	0,86	3,65	-2,79	1,41E-14	2,49E-12	Promoter (<=1kb)	12	50988173	51009270	21098	2	ENST00000545993.7	0	SLC11A2	ENSG00000110911.16
chr17	76199474	76199797	DiffBind	0	.	4,13	2,28	5,07	-2,79	1,17E-10	8,08E-09	Promoter (2-3kb)	17	76202644	76202796	153	2	ENST00000585651.1	2999	ATP5MGP6	ENSG00000267376.1
chr2	148540219	148540431	DiffBind	0	.	2,95	1,11	3,9	-2,79	1,07E-14	1,96E-12	Distal Intergenic	2	148512234	148512943	710	1	ENST00000637502.1	27986	MBD5	ENSG00000204406.14
chr6	156395330	156395569	DiffBind	0	.	2,67	0,82	3,61	-2,79	4,91E-12	4,94E-10	Promoter (2-3kb)	6	155911195	156397589	486395	2	ENST00000663591.1	2020	AL589693.1	ENSG00000287092.1
chr8	89241278	89241738	DiffBind	0	.	4,6	2,75	5,54	-2,79	8,04E-20	4,79E-17	Promoter (2-3kb)	8	89243401	89243793	393	2	ENST00000522047.1	2055	RPSAP74	ENSG00000253621.1
chr13	108898085	108898276	DiffBind	0	.	2,88	1,02	3,82	-2,8	3,30E-17	1,09E-14	Exon (ENST00000356711.7/ENSG00000041515.16, exon 15 of 35)	13	108855296	108888477	33182	1	ENST00000482793.1	42790	MYO16	ENSG00000041515.16
chr14	68968095	68968379	DiffBind	0	.	4,06	2,2	5	-2,8	7,22E-18	2,72E-15	Intron (ENST00000394419.9/ENSG00000072110.15, intron 1 of 21)	14	68874783	68977566	102784	2	ENST00000376839.7	9187	ACTN1	ENSG00000072110.15
chr2	95026462	95026695	DiffBind	0	.	2,29	0,44	3,24	-2,8	1,15E-11	1,05E-09	Promoter (<=1kb)	2	95025193	95026709	1517	2	ENST00000448734.1	14	AC103563.7	ENSG00000233850.1
chr3	102114251	102114565	DiffBind	0	.	3,87	2,01	4,81	-2,8	6,46E-14	9,75E-12	Intron (ENST00000491959.5/ENSG00000170044.8, intron 2 of 17)	3	102099244	102477677	378434	1	ENST00000491959.5	15008	ZPLD1	ENSG00000170044.8
chr5	134086857	134087348	DiffBind	0	.	4,1	2,24	5,04	-2,8	1,60E-12	1,85E-10	Distal Intergenic	5	134081914	134082040	127	2	ENST00000603910.1	-4818	AC008608.1	ENSG00000271128.1
chr5	56328899	56329510	DiffBind	0	.	5,38	3,52	6,32	-2,8	4,38E-13	5,51E-11	Distal Intergenic	5	56313905	56321397	7493	2	ENST00000504349.1	-7503	AC034245.1	ENSG00000249697.1
chr12	106227611	106227921	DiffBind	0	.	3,85	1,98	4,79	-2,81	1,13E-15	2,54E-13	Distal Intergenic	12	106245613	106246956	1344	2	ENST00000552486.1	19035	AC079174.1	ENSG00000258355.1
chr15	70196718	70196995	DiffBind	0	.	2,92	1,06	3,87	-2,81	3,11E-14	5,07E-12	Promoter (1-2kb)	15	70195638	70198509	2872	2	ENST00000561310.1	1514	AC026583.1	ENSG00000259252.1
chr3	72375377	72375517	DiffBind	0	.	2,16	0,3	3,11	-2,81	4,90E-14	7,67E-12	3' UTR	3	72376950	72379197	2248	2	ENST00000676841.1	3680	RYBP	ENSG00000163602.11
chr4	1511693	1512020	DiffBind	0	.	2,6	0,74	3,55	-2,81	2,57E-10	1,63E-08	Distal Intergenic	4	1550284	1550572	289	1	ENST00000608161.1	-38264	AC147067.2	ENSG00000272783.1
chr5	176042354	176042562	DiffBind	0	.	2,57	0,7	3,52	-2,81	7,89E-08	2,77E-06	Promoter (1-2kb)	5	176040744	176042878	2135	1	ENST00000509643.1	1611	AC139491.3	ENSG00000250992.2
chr5	55590785	55591003	DiffBind	0	.	2,33	0,46	3,28	-2,81	5,05E-11	3,72E-09	Distal Intergenic	5	55551885	55552554	670	2	ENST00000504372.1	-38232	AK4P2	ENSG00000249410.1
chr6	3378402	3378604	DiffBind	0	.	2,67	0,81	3,61	-2,81	2,15E-14	3,59E-12	Promoter (<=1kb)	6	3289766	3377986	88221	2	ENST00000496753.1	-417	SLC22A23	ENSG00000137266.15
chr22	19597426	19597678	DiffBind	0	.	2,79	0,92	3,74	-2,82	1,68E-10	1,11E-08	Distal Intergenic	22	19565203	19566839	1637	2	ENST00000629028.1	-30588	LINC00895	ENSG00000281548.1
chr8	103354046	103354378	DiffBind	0	.	2,82	0,95	3,76	-2,82	1,45E-11	1,28E-09	Distal Intergenic	8	103371538	103382989	11452	1	ENST00000330295.10	-17160	CTHRC1	ENSG00000164932.13
chr16	11155583	11155760	DiffBind	0	.	1,87	-0,02	2,82	-2,83	4,11E-11	3,12E-09	Exon (ENST00000667071.1/ENSG00000287121.1, exon 2 of 2)	16	11155298	11162818	7521	2	ENST00000667071.1	7058	AC007220.2	ENSG00000287121.1
chr18	58321861	58322346	DiffBind	0	.	4,78	2,9	5,73	-2,83	1,03E-14	1,90E-12	Promoter (<=1kb)	18	58323305	58334020	10716	1	ENST00000590020.1	-959	NEDD4L	ENSG00000049759.19
chr20	13230884	13231752	DiffBind	0	.	5,5	3,61	6,45	-2,83	7,46E-28	5,28E-24	Intron (ENST00000262487.5/ENSG00000101230.6, intron 1 of 5)	20	13237801	13239674	1874	2	ENST00000431407.1	7922	ISM1-AS1	ENSG00000226263.1
chr20	21557239	21557981	DiffBind	0	.	5,06	3,18	6	-2,83	2,19E-16	6,12E-14	Distal Intergenic	20	21569976	21616325	46350	1	ENST00000623256.3	-11995	LINC01727	ENSG00000279082.4
chr2	134305225	134305404	DiffBind	0	.	2,03	0,15	2,98	-2,83	9,54E-11	6,72E-09	Intron (ENST00000409645.5/ENSG00000152127.9, intron 3 of 16)	2	134319654	134320078	425	2	ENST00000415977.1	14674	EDDM3CP	ENSG00000234060.1
chr2	172423230	172423425	DiffBind	0	.	2,59	0,71	3,54	-2,83	7,70E-14	1,14E-11	Promoter (<=1kb)	2	172423807	172424173	367	2	ENST00000623218.1	748	AC078883.3	ENSG00000278924.1
chr3	101530745	101530936	DiffBind	0	.	2,38	0,5	3,33	-2,83	4,90E-13	6,09E-11	Distal Intergenic	3	101521891	101522979	1089	1	ENST00000487497.1	8855	FAM172BP	ENSG00000175841.8
chr3	187770059	187770696	DiffBind	0	.	4,76	2,87	5,71	-2,83	8,41E-19	3,83E-16	Distal Intergenic	3	187721377	187745725	24349	2	ENST00000621333.4	-24335	BCL6	ENSG00000113916.18
chr6	63529610	63529889	DiffBind	0	.	3,61	1,73	4,56	-2,83	4,26E-19	2,12E-16	Intron (ENST00000648894.1/ENSG00000112245.12, intron 2 of 7)	6	63521761	63576582	54822	1	ENST00000470661.1	7850	PTP4A1	ENSG00000112245.12
chr7	50148319	50148616	DiffBind	0	.	3,25	1,37	4,2	-2,83	4,29E-13	5,43E-11	Intron (ENST00000297001.7/ENSG00000164500.7, intron 7 of 8)	7	50141540	50142823	1284	2	ENST00000454877.1	-5497	AC020743.1	ENSG00000228005.1
chr10	23344299	23344838	DiffBind	0	.	3,87	1,98	4,82	-2,84	9,19E-17	2,74E-14	Promoter (<=1kb)	10	23202696	23344694	141999	2	ENST00000376501.7	0	C10orf67	ENSG00000179133.15
chr10	23368827	23369182	DiffBind	0	.	4,34	2,46	5,29	-2,84	1,34E-13	1,89E-11	Distal Intergenic	10	23316737	23344845	28109	2	ENST00000323327.5	-23983	C10orf67	ENSG00000179133.15
chr14	77119946	77120143	DiffBind	0	.	2,67	0,78	3,62	-2,84	2,55E-11	2,08E-09	Intron (ENST00000557752.1/ENSG00000259164.1, intron 2 of 5)	14	77116568	77218884	102317	1	ENST00000557408.5	3379	TMEM63C	ENSG00000165548.11
chr3	31288843	31289079	DiffBind	0	.	3,38	1,49	4,33	-2,84	3,40E-18	1,35E-15	Distal Intergenic	3	31269007	31269406	400	1	ENST00000427353.1	19837	H3P11	ENSG00000230111.1
chr3	39328078	39328267	DiffBind	0	.	2,6	0,71	3,56	-2,84	3,49E-13	4,55E-11	Promoter (1-2kb)	3	39329709	39333680	3972	1	ENST00000326306.5	-1442	CCR8	ENSG00000179934.7
chr5	59161719	59162082	DiffBind	0	.	3,38	1,49	4,33	-2,84	6,50E-14	9,78E-12	Intron (ENST00000340635.11/ENSG00000113448.19, intron 5 of 14)	5	59174350	59215935	41586	2	ENST00000515324.1	53853	PDE4D	ENSG00000113448.19
chr7	127322292	127322746	DiffBind	0	.	4,56	2,67	5,51	-2,84	1,82E-15	3,91E-13	Distal Intergenic	7	127295620	127296203	584	1	ENST00000431957.1	26673	PRELID3BP10	ENSG00000236105.1
chr7	38433714	38434220	DiffBind	0	.	4,97	3,08	5,92	-2,84	7,01E-17	2,16E-14	Intron (ENST00000356264.7/ENSG00000078053.17, intron 12 of 20)	7	38394070	38430055	35986	2	ENST00000462072.1	-3660	AMPH	ENSG00000078053.17
chr12	102059016	102059826	DiffBind	0	.	6,02	4,11	6,97	-2,85	1,85E-21	1,79E-18	Promoter (2-3kb)	12	102012927	102061974	49048	2	ENST00000538761.5	2148	WASHC3	ENSG00000120860.11
chr12	21679034	21679257	DiffBind	0	.	2,87	0,97	3,82	-2,85	3,04E-15	6,24E-13	Intron (ENST00000541860.1/ENSG00000256615.1, intron 1 of 1)	12	21662313	21760032	97720	1	ENST00000541860.1	16722	AC010197.1	ENSG00000256615.1
chr15	38665679	38665906	DiffBind	0	.	3,04	1,14	3,99	-2,85	6,57E-09	2,97E-07	Intron (ENST00000643648.1/ENSG00000175779.4, intron 4 of 4)	15	38671847	38689191	17345	1	ENST00000560203.1	-5941	LINC02694	ENSG00000175779.4
chr3	186589918	186590281	DiffBind	0	.	5,08	3,18	6,03	-2,85	5,10E-19	2,46E-16	Intron (ENST00000418776.1/ENSG00000283149.1, intron 5 of 5)	3	186596976	186597200	225	1	ENST00000538831.3	-6695	AC068631.3	ENSG00000283390.1
chr3	4804801	4804929	DiffBind	0	.	1,78	-0,12	2,73	-2,85	1,28E-10	8,78E-09	Promoter (<=1kb)	3	4804916	4847256	42341	1	ENST00000647997.1	0	ITPR1	ENSG00000150995.20
chr6	2908530	2908747	DiffBind	0	.	2,34	0,45	3,3	-2,85	4,28E-10	2,56E-08	Downstream (1-2kb)	6	2910613	2912113	1501	2	ENST00000454998.1	3366	AL133351.2	ENSG00000232999.1
chrX	68180614	68180905	DiffBind	0	.	1,93	0,03	2,88	-2,85	3,51E-11	2,73E-09	Intron (ENST00000355520.6/ENSG00000079482.13, intron 15 of 24)	23	68192742	68210268	17527	2	ENST00000467444.1	29363	OPHN1	ENSG00000079482.13
chr10	24816940	24817158	DiffBind	0	.	2,39	0,48	3,35	-2,86	4,14E-12	4,21E-10	Promoter (<=1kb)	10	24816331	24822950	6620	1	ENST00000649039.1	610	AL157385.2	ENSG00000285750.1
chr1	172450985	172451470	DiffBind	0	.	4,22	2,32	5,17	-2,86	1,27E-14	2,29E-12	Promoter (<=1kb)	1	172451041	172468827	17787	1	ENST00000367726.1	0	C1orf105	ENSG00000180999.11
chr16	68379536	68379723	DiffBind	0	.	2,04	0,13	2,99	-2,86	1,78E-10	1,17E-08	Intron (ENST00000219334.10/ENSG00000103056.12, intron 2 of 8)	16	68361134	68372258	11125	2	ENST00000563226.1	-7279	SMPD3	ENSG00000103056.12
chr17	72618048	72618220	DiffBind	0	.	1,9	-0,01	2,86	-2,86	2,31E-09	1,16E-07	Promoter (<=1kb)	17	72598041	72618401	20361	2	ENST00000649074.1	181	LINC00511	ENSG00000227036.8
chr2	172495975	172496614	DiffBind	0	.	4,44	2,54	5,4	-2,86	8,87E-18	3,25E-15	Intron (ENST00000409532.5/ENSG00000091409.15, intron 23 of 25)	2	172490929	172501818	10890	1	ENST00000475302.1	5047	ITGA6	ENSG00000091409.15
chr2	227464476	227464873	DiffBind	0	.	4,16	2,25	5,11	-2,86	4,56E-18	1,76E-15	Distal Intergenic	2	227472132	227472187	56	1	ENST00000640052.1	-7259	MIR5703	ENSG00000284092.1
chr3	98508553	98508914	DiffBind	0	.	4,05	2,15	5,01	-2,86	1,33E-15	2,90E-13	Intron (ENST00000502288.5/ENSG00000080822.17, intron 3 of 3)	3	98515484	98517160	1677	2	ENST00000513873.1	8246	CLDND1	ENSG00000080822.17
chr7	50531419	50531595	DiffBind	0	.	2,17	0,26	3,12	-2,86	1,16E-11	1,05E-09	Promoter (<=1kb)	7	50531759	50543463	11705	1	ENST00000454521.1	-164	DDC-AS1	ENSG00000226122.1
chr8	22531775	22532106	DiffBind	0	.	3,62	1,72	4,58	-2,86	3,42E-15	6,93E-13	Intron (ENST00000240139.10/ENSG00000120910.15, intron 10 of 13)	8	22544986	22556905	11920	1	ENST00000522037.5	-12880	SORBS3	ENSG00000120896.13
chr8	70616587	70616741	DiffBind	0	.	2,37	0,46	3,32	-2,86	1,53E-13	2,12E-11	Promoter (2-3kb)	8	70613935	70646709	32775	1	ENST00000519167.1	2653	LACTB2-AS1	ENSG00000246366.6
chr13	108495633	108496119	DiffBind	0	.	3,16	1,24	4,12	-2,87	6,85E-13	8,23E-11	Distal Intergenic	13	108480226	108481817	1592	1	ENST00000392864.2	15408	HCFC2P1	ENSG00000232087.1
chr13	109779125	109779473	DiffBind	0	.	3,92	2,01	4,88	-2,87	9,26E-16	2,14E-13	Intron (ENST00000375856.5/ENSG00000185950.9, intron 1 of 1)	13	109785831	109808252	22422	1	ENST00000615635.1	-6358	AL162497.1	ENSG00000275741.1
chr15	49064356	49064558	DiffBind	0	.	2,21	0,3	3,17	-2,87	6,05E-13	7,33E-11	Distal Intergenic	15	49016947	49046447	29501	2	ENST00000559424.1	-17910	SECISBP2L	ENSG00000138593.9
chr21	31554513	31554927	DiffBind	0	.	4	2,08	4,95	-2,87	1,33E-14	2,38E-12	Intron (ENST00000286827.7/ENSG00000156299.13, intron 1 of 28)	21	31118416	31558977	440562	2	ENST00000286827.7	4050	TIAM1	ENSG00000156299.13
chr22	28822920	28823201	DiffBind	0	.	2,72	0,81	3,68	-2,87	1,01E-11	9,36E-10	Intron (ENST00000458080.1/ENSG00000226471.6, intron 2 of 3)	22	28818331	28822215	3885	1	ENST00000422972.1	4590	Z93930.2	ENSG00000226471.6
chr8	28608380	28608601	DiffBind	0	.	3,14	1,23	4,1	-2,87	2,00E-16	5,62E-14	Intron (ENST00000522725.5/ENSG00000012232.9, intron 2 of 4)	8	28600469	28715616	115148	1	ENST00000522725.5	7912	EXTL3	ENSG00000012232.9
chrX	30995445	30995562	DiffBind	0	.	1,52	-0,39	2,48	-2,87	1,09E-10	7,58E-09	Distal Intergenic	23	30830331	30975084	144754	2	ENST00000378932.6	-20362	TAB3	ENSG00000157625.15
chr10	8897865	8898074	DiffBind	0	.	2,43	0,51	3,39	-2,88	1,04E-09	5,68E-08	Promoter (<=1kb)	10	8897989	8914596	16608	1	ENST00000447297.1	0	LINC02676	ENSG00000234752.1
chr1	185178783	185179032	DiffBind	0	.	2,82	0,9	3,78	-2,88	7,49E-16	1,74E-13	Intron (ENST00000367501.7/ENSG00000116668.13, intron 5 of 18)	1	185171335	185171710	376	2	ENST00000413694.2	-7074	RPL22P24	ENSG00000231084.2
chr9	76023699	76024347	DiffBind	0	.	5,23	3,31	6,19	-2,88	1,18E-23	2,06E-20	Exon (ENST00000545128.5/ENSG00000099139.14, exon 4 of 37)	9	76095977	76358970	262994	1	ENST00000424854.6	-71630	PCSK5	ENSG00000099139.14
chrX	40589690	40590207	DiffBind	0	.	4,61	2,68	5,56	-2,88	9,72E-17	2,88E-14	Promoter (<=1kb)	23	40588998	40605955	16958	1	ENST00000637955.1	693	ATP6AP2	ENSG00000182220.15
chr1	115114473	115114675	DiffBind	0	.	2,9	0,97	3,86	-2,89	8,66E-17	2,59E-14	Distal Intergenic	1	115099672	115102658	2987	1	ENST00000448680.1	14802	LINC01765	ENSG00000233730.1
chr20	5736901	5738112	DiffBind	0	.	6,17	4,24	7,13	-2,89	2,40E-17	8,10E-15	Distal Intergenic	20	5750393	5773447	23055	1	ENST00000378979.8	-12281	SHLD1	ENSG00000171984.15
chr21	31184374	31184827	DiffBind	0	.	4,07	2,14	5,03	-2,89	1,82E-13	2,49E-11	Intron (ENST00000286827.7/ENSG00000156299.13, intron 15 of 28)	21	31118458	31160909	42452	2	ENST00000636887.1	-23466	TIAM1	ENSG00000156299.13
chr3	31421736	31422049	DiffBind	0	.	4,26	2,33	5,22	-2,89	2,01E-18	8,40E-16	Distal Intergenic	3	31452832	31455894	3063	1	ENST00000411753.1	-30783	THRAP3P1	ENSG00000227339.1
chr3	42388116	42388258	DiffBind	0	.	1,78	-0,15	2,73	-2,89	1,83E-11	1,57E-09	Distal Intergenic	3	42397097	42407508	10412	2	ENST00000470991.1	19250	LYZL4	ENSG00000157093.9
chr5	134079705	134080114	DiffBind	0	.	4,69	2,76	5,65	-2,89	1,69E-14	2,89E-12	Promoter (1-2kb)	5	134081914	134082040	127	2	ENST00000603910.1	1926	AC008608.1	ENSG00000271128.1
chr6	111096323	111096566	DiffBind	0	.	2,46	0,53	3,42	-2,89	5,60E-12	5,56E-10	Intron (ENST00000612036.4/ENSG00000112394.17, intron 1 of 3)	6	111091213	111091332	120	2	ENST00000364056.1	-4992	RNU6-960P	ENSG00000200926.1
chr8	99862614	99862841	DiffBind	0	.	2,66	0,73	3,62	-2,89	7,98E-17	2,42E-14	Intron (ENST00000357162.6/ENSG00000132549.18, intron 58 of 61)	8	99868057	99877580	9524	1	ENST00000493587.1	-5216	VPS13B	ENSG00000132549.18
chr12	124469583	124469878	DiffBind	0	.	4,11	2,17	5,07	-2,9	1,71E-11	1,47E-09	Intron (ENST00000405201.5/ENSG00000196498.13, intron 4 of 46)	12	124430641	124483769	53129	2	ENST00000448008.1	13891	NCOR2	ENSG00000196498.13
chr20	15895795	15896049	DiffBind	0	.	2,29	0,35	3,25	-2,9	9,24E-11	6,53E-09	Intron (ENST00000217246.8/ENSG00000172264.17, intron 10 of 16)	20	15862743	16053197	190455	1	ENST00000378058.7	33053	MACROD2	ENSG00000172264.17
chr21	31268218	31268383	DiffBind	0	.	2,44	0,5	3,4	-2,9	4,77E-14	7,48E-12	Intron (ENST00000286827.7/ENSG00000156299.13, intron 4 of 28)	21	31266296	31344279	77984	2	ENST00000455508.1	75896	TIAM1	ENSG00000156299.13
chr12	15546199	15546915	DiffBind	0	.	4,49	2,54	5,45	-2,91	1,10E-19	6,32E-17	Promoter (<=1kb)	12	15546344	15602175	55832	1	ENST00000674388.1	0	PTPRO	ENSG00000151490.15
chr13	23743295	23743591	DiffBind	0	.	3,84	1,89	4,8	-2,91	1,76E-16	5,00E-14	Intron (ENST00000464194.3/ENSG00000027001.10, intron 1 of 1)	13	23730189	23756830	26642	2	ENST00000464194.3	13239	MIPEP	ENSG00000027001.10
chr5	128197918	128198300	DiffBind	0	.	3,79	1,84	4,75	-2,91	5,14E-19	2,47E-16	Distal Intergenic	5	128178380	128182921	4542	1	ENST00000502849.1	19539	SLC12A2	ENSG00000064651.14
chr7	158812698	158813069	DiffBind	0	.	4,22	2,27	5,18	-2,91	4,40E-14	6,93E-12	Intron (ENST00000251527.10/ENSG00000117868.17, intron 1 of 21)	7	158773367	158827641	54275	2	ENST00000483958.5	14572	ESYT2	ENSG00000117868.17
chr10	9091591	9091781	DiffBind	0	.	2,08	0,12	3,04	-2,92	2,88E-11	2,32E-09	Distal Intergenic	10	8970125	8973468	3344	1	ENST00000456526.1	121467	AC044784.1	ENSG00000223808.1
chr11	129853864	129854501	DiffBind	0	.	5,71	3,76	6,67	-2,92	1,90E-21	1,81E-18	Intron (ENST00000281441.8/ENSG00000151715.8, intron 2 of 5)	11	129850332	129859215	8884	1	ENST00000524567.1	3533	TMEM45B	ENSG00000151715.8
chr15	63446264	63446587	DiffBind	0	.	2,86	0,91	3,82	-2,92	4,77E-13	5,95E-11	Distal Intergenic	15	63456294	63469356	13063	2	ENST00000560465.2	22769	AC007950.1	ENSG00000259268.2
chr18	58300961	58301178	DiffBind	0	.	2,23	0,27	3,19	-2,92	9,90E-10	5,43E-08	Intron (ENST00000400345.8/ENSG00000049759.19, intron 5 of 30)	18	58291202	58398154	106953	1	ENST00000674517.1	9760	NEDD4L	ENSG00000049759.19
chr8	103336505	103336829	DiffBind	0	.	3,76	1,8	4,72	-2,92	7,48E-16	1,74E-13	Distal Intergenic	8	103319392	103320106	715	2	ENST00000663005.1	-16400	AC025370.2	ENSG00000286337.1
chr8	143966303	143966537	DiffBind	0	.	2,75	0,79	3,71	-2,92	5,83E-12	5,74E-10	Intron (ENST00000356346.7/ENSG00000178209.16, intron 1 of 31)	8	143915153	143973529	58377	2	ENST00000356346.7	6992	PLEC	ENSG00000178209.16
chr11	119115475	119115644	DiffBind	0	.	2,17	0,2	3,13	-2,93	3,37E-12	3,57E-10	Exon (ENST00000525598.1/ENSG00000172375.14, exon 7 of 7)	11	119111561	119113289	1729	1	ENST00000533458.1	3915	C2CD2L	ENSG00000172375.14
chr12	21676802	21677100	DiffBind	0	.	3,53	1,56	4,49	-2,93	3,66E-19	1,85E-16	Intron (ENST00000541860.1/ENSG00000256615.1, intron 1 of 1)	12	21662313	21760032	97720	1	ENST00000541860.1	14490	AC010197.1	ENSG00000256615.1
chr2	19971748	19972040	DiffBind	0	.	3,42	1,46	4,38	-2,93	2,21E-16	6,15E-14	Intron (ENST00000281405.9/ENSG00000118965.16, intron 8 of 26)	2	19913242	19975636	62395	2	ENST00000445063.5	3596	WDR35	ENSG00000118965.16
chr3	192898845	192899296	DiffBind	0	.	4,64	2,68	5,61	-2,93	4,20E-15	8,31E-13	Intron (ENST00000392452.3/ENSG00000180611.7, intron 1 of 1)	3	192796815	192917856	121042	2	ENST00000392452.3	18560	MB21D2	ENSG00000180611.7
chr8	89243439	89244130	DiffBind	0	.	5,56	3,59	6,52	-2,93	1,60E-25	5,99E-22	Promoter (<=1kb)	8	89243401	89243793	393	2	ENST00000522047.1	0	RPSAP74	ENSG00000253621.1
chrX	120797364	120797522	DiffBind	0	.	1,75	-0,22	2,71	-2,93	4,05E-12	4,15E-10	Distal Intergenic	23	120733094	120733396	303	1	ENST00000427955.1	64271	GLRX5P1	ENSG00000181511.5
chr1	181325035	181325558	DiffBind	0	.	5,36	3,38	6,33	-2,94	2,40E-20	1,61E-17	Intron (ENST00000524607.6/ENSG00000198216.12, intron 1 of 11)	1	181317690	181716129	398440	1	ENST00000524607.6	7346	CACNA1E	ENSG00000198216.12
chr12	126588613	126588944	DiffBind	0	.	3,28	1,31	4,25	-2,94	2,44E-16	6,64E-14	Distal Intergenic	12	126616344	126616554	211	2	ENST00000536978.1	27610	AC006065.2	ENSG00000255900.1
chr1	234408826	234409035	DiffBind	0	.	2,68	0,7	3,64	-2,94	4,80E-12	4,84E-10	Promoter (<=1kb)	1	234391339	234407955	16617	2	ENST00000483404.5	-872	TARBP1	ENSG00000059588.10
chr20	4869496	4869837	DiffBind	0	.	2,77	0,79	3,73	-2,94	7,91E-12	7,58E-10	Promoter (<=1kb)	20	4868984	4869118	135	1	ENST00000516287.1	513	AL389886.1	ENSG00000252096.1
chr20	60272866	60273156	DiffBind	0	.	2,13	0,16	3,1	-2,94	4,32E-10	2,58E-08	Exon (ENST00000664414.1/ENSG00000228340.6, exon 7 of 7)	20	60308474	60308567	94	1	ENST00000385067.1	-35318	MIR646	ENSG00000207802.1
chr3	194307140	194307556	DiffBind	0	.	3,28	1,31	4,24	-2,94	8,50E-18	3,13E-15	Promoter (1-2kb)	3	194301446	194306031	4586	2	ENST00000397644.2	-1110	LINC00887	ENSG00000214145.7
chr4	78768845	78769200	DiffBind	0	.	3,52	1,55	4,48	-2,94	4,08E-18	1,61E-15	Promoter (<=1kb)	4	78768499	78768750	252	1	ENST00000478593.1	347	AC098818.1	ENSG00000239793.1
chr7	106524449	106524678	DiffBind	0	.	2,47	0,5	3,44	-2,94	6,25E-14	9,48E-12	Intron (ENST00000490856.5/ENSG00000243797.6, intron 2 of 4)	7	106462013	106504839	42827	2	ENST00000475791.5	-19611	AC004917.1	ENSG00000243797.6
chr7	17118471	17118676	DiffBind	0	.	3,09	1,12	4,06	-2,94	2,51E-19	1,29E-16	Intron (ENST00000645559.1/ENSG00000106546.14, intron 1 of 1)	7	17132190	17346150	213961	1	ENST00000642825.1	-13514	AHR	ENSG00000106546.14
chr11	128339695	128340200	DiffBind	0	.	3,4	1,42	4,36	-2,95	3,68E-12	3,83E-10	Distal Intergenic	11	128462544	128463950	1407	2	ENST00000530924.2	123750	ETS1	ENSG00000134954.14
chr12	131536414	131536669	DiffBind	0	.	2,63	0,65	3,6	-2,95	2,12E-12	2,36E-10	Distal Intergenic	12	131462853	131529894	67042	2	ENST00000653719.1	-6521	AC073578.1	ENSG00000256209.2
chr1	101298710	101299031	DiffBind	0	.	3,64	1,65	4,61	-2,96	4,77E-15	9,34E-13	Distal Intergenic	1	101323337	101350176	26840	1	ENST00000454466.1	-24306	LINC01307	ENSG00000231671.1
chr21	30717998	30718143	DiffBind	0	.	2,17	0,17	3,14	-2,96	1,72E-13	2,37E-11	Promoter (<=1kb)	21	30718525	30718777	253	2	ENST00000444335.1	634	KRTAP21-3	ENSG00000231068.1
chr2	160417620	160418326	DiffBind	0	.	5,39	3,4	6,36	-2,96	4,30E-22	4,81E-19	Promoter (1-2kb)	2	160303408	160416178	112771	2	ENST00000428519.1	-1443	RBMS1	ENSG00000153250.20
chr5	175656521	175656754	DiffBind	0	.	2,98	0,99	3,95	-2,96	2,81E-12	3,01E-10	Promoter (1-2kb)	5	175658030	175686242	28213	1	ENST00000377291.2	-1276	HRH2	ENSG00000113749.7
chr10	22029436	22029789	DiffBind	0	.	3,22	1,22	4,19	-2,97	6,95E-16	1,64E-13	Distal Intergenic	10	21920610	22003769	83160	2	ENST00000376946.2	-25668	DNAJC1	ENSG00000136770.11
chr10	23341011	23341348	DiffBind	0	.	4,1	2,1	5,07	-2,97	3,35E-18	1,34E-15	Promoter (2-3kb)	10	23343957	23345181	1225	1	ENST00000443224.1	-2609	AL606469.1	ENSG00000224215.1
chr1	147717028	147717311	DiffBind	0	.	2,84	0,84	3,81	-2,97	1,27E-11	1,13E-09	Distal Intergenic	1	147697794	147699335	1542	1	ENST00000431525.1	19235	AC241644.1	ENSG00000227139.1
chr18	58317125	58317373	DiffBind	0	.	2,22	0,22	3,19	-2,97	1,48E-11	1,30E-09	Promoter (2-3kb)	18	58314555	58329127	14573	1	ENST00000592601.5	2571	NEDD4L	ENSG00000049759.19
chr6	53854915	53855174	DiffBind	0	.	3,51	1,51	4,48	-2,97	1,25E-22	1,67E-19	Intron (ENST00000487251.5/ENSG00000137269.15, intron 3 of 10)	6	53795090	53884145	89056	1	ENST00000370882.1	59826	LRRC1	ENSG00000137269.15
chr2	26519649	26519932	DiffBind	0	.	2,94	0,92	3,91	-2,98	1,35E-15	2,93E-13	Intron (ENST00000272371.7/ENSG00000115155.19, intron 3 of 46)	2	26457204	26558678	101475	2	ENST00000403946.7	38746	OTOF	ENSG00000115155.19
chr4	98689576	98689811	DiffBind	0	.	3,24	1,23	4,21	-2,98	2,60E-17	8,72E-15	Distal Intergenic	4	98713804	98713971	168	2	ENST00000507207.1	24160	AC114811.1	ENSG00000249764.1
chr5	33642145	33642474	DiffBind	0	.	3,35	1,34	4,32	-2,98	1,07E-12	1,25E-10	Intron (ENST00000504830.6/ENSG00000151388.11, intron 10 of 23)	5	33603442	33624351	20910	2	ENST00000506952.1	-17795	ADAMTS12	ENSG00000151388.11
chr1	181318996	181319244	DiffBind	0	.	2,82	0,81	3,79	-2,99	8,96E-16	2,08E-13	Promoter (1-2kb)	1	181317690	181716129	398440	1	ENST00000524607.6	1307	CACNA1E	ENSG00000198216.12
chr18	24368833	24369146	DiffBind	0	.	2,54	0,52	3,51	-2,99	3,79E-12	3,92E-10	Intron (ENST00000319481.8/ENSG00000141447.18, intron 2 of 27)	18	24364787	24367984	3198	1	ENST00000579347.1	4047	AC023983.1	ENSG00000264365.1
chr3	33060690	33060933	DiffBind	0	.	3,65	1,63	4,62	-2,99	5,18E-15	1,00E-12	Intron (ENST00000399402.7/ENSG00000170266.16, intron 5 of 15)	3	33051881	33072715	20835	2	ENST00000446732.5	11782	GLB1	ENSG00000170266.16
chr6	11729015	11729463	DiffBind	0	.	3,35	1,33	4,32	-2,99	5,81E-14	8,91E-12	Promoter (<=1kb)	6	11713954	11728557	14604	2	ENST00000513651.5	-459	ADTRP	ENSG00000111863.13
chrX	30994747	30994899	DiffBind	0	.	2,11	0,1	3,08	-2,99	3,90E-13	4,99E-11	Distal Intergenic	23	30830331	30975084	144754	2	ENST00000378932.6	-19664	TAB3	ENSG00000157625.15
chr2	206443270	206443596	DiffBind	0	.	3,22	1,19	4,19	-3	3,14E-18	1,27E-15	Promoter (<=1kb)	2	206443532	206621127	177596	1	ENST00000264377.8	0	ADAM23	ENSG00000114948.13
chr2	55530547	55531046	DiffBind	0	.	4,2	2,18	5,18	-3	1,75E-22	2,14E-19	Promoter (<=1kb)	2	55531011	55544294	13284	1	ENST00000490934.1	0	CFAP36	ENSG00000163001.12
chr2	64101343	64101600	DiffBind	0	.	2,93	0,91	3,9	-3	1,06E-15	2,42E-13	Intron (ENST00000358912.5/ENSG00000197329.12, intron 3 of 6)	2	64086353	64088246	1894	2	ENST00000423539.2	-13098	AC012368.2	ENSG00000228079.2
chr8	18957270	18957959	DiffBind	0	.	5,34	3,32	6,32	-3	7,51E-20	4,52E-17	Intron (ENST00000440756.4/ENSG00000156011.17, intron 1 of 15)	8	18924533	18940452	15920	2	ENST00000520789.1	-16819	PSD3	ENSG00000156011.17
chr14	31947508	31947619	DiffBind	0	.	1,83	-0,21	2,81	-3,01	3,68E-14	5,90E-12	Promoter (2-3kb)	14	31944853	31950382	5530	1	ENST00000553330.1	2656	LINC02313	ENSG00000258474.1
chr5	59238540	59238816	DiffBind	0	.	3,21	1,17	4,19	-3,01	9,07E-19	4,08E-16	Intron (ENST00000340635.11/ENSG00000113448.19, intron 1 of 14)	5	58969045	59217316	248272	2	ENST00000546160.5	-21225	PDE4D	ENSG00000113448.19
chr6	11714312	11714877	DiffBind	0	.	3,9	1,87	4,88	-3,01	7,91E-19	3,63E-16	3' UTR	6	11709819	11709960	142	1	ENST00000384688.1	4494	AL022724.1	ENSG00000207419.1
chr8	134855763	134856082	DiffBind	0	.	2,31	0,28	3,29	-3,01	1,64E-14	2,83E-12	Intron (ENST00000505083.1/ENSG00000251218.1, intron 1 of 2)	8	134849935	134881899	31965	1	ENST00000505083.1	5829	AC103764.1	ENSG00000251218.1
chr9	76423897	76424114	DiffBind	0	.	2,31	0,27	3,28	-3,01	6,49E-13	7,84E-11	Intron (ENST00000488136.5/ENSG00000187210.14, intron 1 of 3)	9	76419934	76420631	698	1	ENST00000448065.1	3964	H3P32	ENSG00000233814.1
chrX	8987682	8988222	DiffBind	0	.	4,64	2,61	5,62	-3,01	1,11E-22	1,54E-19	Distal Intergenic	23	8980425	8982505	2081	2	ENST00000436419.1	-5178	NOLC1P1	ENSG00000225271.1
chr1	181396078	181396761	DiffBind	0	.	6,08	4,03	7,05	-3,02	2,39E-28	1,91E-24	Intron (ENST00000524607.6/ENSG00000198216.12, intron 1 of 11)	1	181317690	181716129	398440	1	ENST00000524607.6	78389	CACNA1E	ENSG00000198216.12
chr13	29958537	29958794	DiffBind	0	.	3,49	1,45	4,47	-3,02	4,38E-17	1,40E-14	Distal Intergenic	13	29936223	29942564	6342	1	ENST00000481738.2	22315	LINC00544	ENSG00000122043.11
chr13	73702384	73703223	DiffBind	0	.	6,12	4,07	7,1	-3,03	3,37E-26	1,34E-22	Intron (ENST00000377669.6/ENSG00000118922.17, intron 6 of 6)	13	73545348	73661891	116544	2	ENST00000648624.1	-40494	LINC00393	ENSG00000224853.3
chr13	98994925	98995330	DiffBind	0	.	3,48	1,42	4,46	-3,03	8,15E-15	1,52E-12	Intron (ENST00000448493.7/ENSG00000088387.19, intron 1 of 52)	13	98860181	98978084	117904	2	ENST00000627024.2	-16842	DOCK9	ENSG00000088387.19
chr16	11076453	11076741	DiffBind	0	.	2,95	0,89	3,93	-3,03	4,09E-15	8,12E-13	Intron (ENST00000409790.6/ENSG00000038532.16, intron 19 of 23)	16	11066496	11071102	4607	2	ENST00000572828.1	-5352	AC007014.1	ENSG00000262020.1
chr18	62329621	62329964	DiffBind	0	.	3,73	1,68	4,71	-3,03	1,44E-14	2,52E-12	Promoter (<=1kb)	18	62330812	62330913	102	1	ENST00000362997.1	-848	Y_RNA	ENSG00000199867.1
chrX	140744076	140744449	DiffBind	0	.	3,2	1,15	4,18	-3,03	6,11E-14	9,30E-12	Intron (ENST00000607004.7/ENSG00000203930.12, intron 3 of 4)	23	140733878	140784965	51088	1	ENST00000625883.2	10199	LINC00632	ENSG00000203930.12
chr10	93124686	93124840	DiffBind	0	.	2,04	-0,02	3,01	-3,04	3,66E-14	5,88E-12	Distal Intergenic	10	93106872	93107383	512	2	ENST00000433227.1	-17304	NIP7P1	ENSG00000232805.1
chr12	27502002	27502486	DiffBind	0	.	3,17	1,11	4,15	-3,04	5,80E-13	7,07E-11	3' UTR	12	27496937	27498589	1653	1	ENST00000542842.1	5066	RARS1P1	ENSG00000257037.1
chr10	89615189	89615443	DiffBind	0	.	2,97	0,9	3,95	-3,05	1,16E-15	2,60E-13	Intron (ENST00000307534.8/ENSG00000152782.16, intron 1 of 6)	10	89599162	89611908	12747	2	ENST00000461829.1	-3282	PANK1	ENSG00000152782.16
chr12	26696665	26696875	DiffBind	0	.	2,25	0,18	3,23	-3,05	1,01E-11	9,39E-10	Intron (ENST00000381340.8/ENSG00000123104.12, intron 9 of 56)	12	26695602	26715728	20127	2	ENST00000540791.1	18853	ITPR2	ENSG00000123104.12
chr13	108496570	108496785	DiffBind	0	.	2,72	0,65	3,7	-3,05	1,36E-14	2,42E-12	Distal Intergenic	13	108480226	108481817	1592	1	ENST00000392864.2	16345	HCFC2P1	ENSG00000232087.1
chr3	16468526	16468903	DiffBind	0	.	3,42	1,35	4,4	-3,05	6,88E-17	2,13E-14	Intron (ENST00000432519.5/ENSG00000131378.14, intron 1 of 8)	3	16378072	16472599	94528	2	ENST00000470458.1	3696	RFTN1	ENSG00000131378.14
chr3	53750334	53750505	DiffBind	0	.	1,97	-0,1	2,95	-3,05	1,49E-12	1,73E-10	Promoter (<=1kb)	3	53749374	53776030	26657	1	ENST00000638129.1	961	CACNA1D	ENSG00000157388.19
chr13	108463375	108463697	DiffBind	0	.	4,05	1,97	5,03	-3,06	3,13E-17	1,04E-14	Distal Intergenic	13	108480226	108481817	1592	1	ENST00000392864.2	-16529	HCFC2P1	ENSG00000232087.1
chr17	56658789	56659109	DiffBind	0	.	2,32	0,24	3,3	-3,06	3,94E-09	1,87E-07	Distal Intergenic	17	56593699	56595611	1913	1	ENST00000332822.6	65091	NOG	ENSG00000183691.6
chr6	151284151	151284338	DiffBind	0	.	1,84	-0,24	2,82	-3,06	2,82E-11	2,27E-09	Intron (ENST00000402676.7/ENSG00000131016.17, intron 2 of 4)	6	151280515	151280612	98	2	ENST00000516622.1	-3540	RNU6-1247P	ENSG00000252431.1
chr2	182652367	182652697	DiffBind	0	.	4,4	2,31	5,38	-3,07	3,05E-25	1,08E-21	Distal Intergenic	2	182716041	182780025	63985	1	ENST00000616986.4	-63344	DNAJC10	ENSG00000077232.18
chr7	107659641	107659994	DiffBind	0	.	3,63	1,54	4,61	-3,07	3,31E-20	2,15E-17	Promoter (<=1kb)	7	107660828	107717809	56982	1	ENST00000644269.2	-834	SLC26A4	ENSG00000091137.14
chr7	75920488	75920759	DiffBind	0	.	2,64	0,55	3,63	-3,07	2,76E-17	9,20E-15	Promoter (<=1kb)	7	75921161	75954180	33020	1	ENST00000449920.5	-402	POR	ENSG00000127948.16
chr1	186288826	186289102	DiffBind	0	.	3,21	1,11	4,2	-3,08	1,68E-19	9,18E-17	Distal Intergenic	1	186296279	186306478	10200	1	ENST00000533951.5	-7177	PRG4	ENSG00000116690.13
chr15	59814427	59814740	DiffBind	0	.	3,95	1,86	4,94	-3,08	5,94E-15	1,14E-12	Promoter (<=1kb)	15	59801347	59814749	13403	2	ENST00000668662.1	9	AC092079.2	ENSG00000286495.1
chr18	70553300	70553909	DiffBind	0	.	4,49	2,39	5,47	-3,08	1,02E-27	6,53E-24	Promoter (<=1kb)	18	70497923	70554090	56168	2	ENST00000671274.1	181	AC091646.1	ENSG00000286642.1
chr2	95025319	95026304	DiffBind	0	.	5,11	3,01	6,09	-3,08	2,86E-24	6,08E-21	Promoter (<=1kb)	2	95025677	95044633	18957	1	ENST00000489399.1	0	MAL	ENSG00000172005.11
chr3	192819175	192819489	DiffBind	0	.	3,81	1,71	4,79	-3,08	2,10E-19	1,11E-16	Intron (ENST00000392452.3/ENSG00000180611.7, intron 1 of 1)	3	192143978	192767764	623787	2	ENST00000450716.5	-51412	FGF12	ENSG00000114279.13
chr8	121348822	121349169	DiffBind	0	.	3,32	1,22	4,31	-3,08	8,42E-17	2,54E-14	Distal Intergenic	8	121380137	121380465	329	2	ENST00000469425.1	31296	RPL35AP19	ENSG00000239872.1
chrX	16603981	16604160	DiffBind	0	.	2,3	0,2	3,28	-3,08	5,44E-15	1,05E-12	Intron (ENST00000359276.9/ENSG00000047230.15, intron 17 of 18)	23	16589549	16591045	1497	2	ENST00000483053.1	-12937	CTPS2	ENSG00000047230.15
chr10	110750990	110751282	DiffBind	0	.	3,44	1,34	4,43	-3,09	1,55E-16	4,46E-14	Intron (ENST00000369519.4/ENSG00000203867.8, intron 1 of 13)	10	110756456	110756723	268	1	ENST00000516227.1	-5174	RN7SKP288	ENSG00000252036.1
chr11	108624571	108624954	DiffBind	0	.	3,69	1,58	4,68	-3,09	4,84E-16	1,21E-13	Distal Intergenic	11	108505435	108593768	88334	2	ENST00000265843.9	-30804	EXPH5	ENSG00000110723.12
chr5	133170739	133171033	DiffBind	0	.	3,59	1,49	4,58	-3,09	3,32E-17	1,09E-14	Promoter (2-3kb)	5	133172218	133173053	836	2	ENST00000467206.1	2020	AC010307.1	ENSG00000240611.1
chr5	134964434	134964634	DiffBind	0	.	2,72	0,61	3,71	-3,09	1,19E-16	3,47E-14	3' UTR	5	134967907	134995854	27948	1	ENST00000511235.1	-3273	CATSPER3	ENSG00000152705.8
chr5	75059925	75060264	DiffBind	0	.	4,9	2,8	5,89	-3,09	9,10E-22	9,21E-19	Distal Intergenic	5	75025346	75052558	27213	2	ENST00000652361.2	-7368	GCNT4	ENSG00000176928.7
chr8	128629291	128629758	DiffBind	0	.	3,44	1,34	4,42	-3,09	6,20E-16	1,48E-13	Distal Intergenic	8	128561006	128564679	3674	2	ENST00000518044.1	-64613	LINC00824	ENSG00000254275.6
chr15	80803724	80803831	DiffBind	0	.	1,51	-0,6	2,5	-3,1	4,16E-11	3,15E-09	Intron (ENST00000220244.7/ENSG00000103888.17, intron 1 of 28)	15	80779371	80951776	172406	1	ENST00000356249.9	24354	CEMIP	ENSG00000103888.17
chr17	19772023	19772467	DiffBind	0	.	4,02	1,9	5	-3,1	2,50E-15	5,21E-13	Promoter (1-2kb)	17	19770829	19773924	3096	2	ENST00000570983.2	1457	ULK2	ENSG00000083290.20
chr1	83583767	83583904	DiffBind	0	.	2,09	-0,02	3,08	-3,1	1,64E-16	4,69E-14	Intron (ENST00000417975.1/ENSG00000233008.6, intron 2 of 2)	1	83446068	83480024	33957	1	ENST00000664539.1	137700	LINC01712	ENSG00000231364.3
chr4	108355365	108356089	DiffBind	0	.	5,26	3,15	6,25	-3,1	9,11E-30	9,68E-26	Distal Intergenic	4	108407843	108408578	736	2	ENST00000476193.1	52489	RPSAP34	ENSG00000239939.1
chr8	70616841	70617284	DiffBind	0	.	3,02	0,91	4,01	-3,1	1,53E-18	6,60E-16	Promoter (2-3kb)	8	70613935	70646709	32775	1	ENST00000519167.1	2907	LACTB2-AS1	ENSG00000246366.6
chr10	116724019	116724243	DiffBind	0	.	2,78	0,67	3,77	-3,11	3,19E-16	8,47E-14	Intron (ENST00000369209.8/ENSG00000165868.16, intron 1 of 11)	10	116671197	116727362	56166	2	ENST00000674375.1	3119	HSPA12A	ENSG00000165868.16
chr11	128840125	128840536	DiffBind	0	.	3,66	1,53	4,65	-3,12	7,59E-15	1,44E-12	Promoter (1-2kb)	11	128838744	128842534	3791	2	ENST00000392664.2	1998	KCNJ1	ENSG00000151704.16
chr13	108409214	108409370	DiffBind	0	.	2,09	-0,03	3,08	-3,12	1,77E-14	3,01E-12	Intron (ENST00000637731.1/ENSG00000283384.1, intron 4 of 4)	13	108480226	108481817	1592	1	ENST00000392864.2	-70856	HCFC2P1	ENSG00000232087.1
chr13	49371944	49372262	DiffBind	0	.	3,81	1,69	4,8	-3,12	1,14E-19	6,49E-17	Intron (ENST00000355854.8/ENSG00000102547.19, intron 3 of 8)	13	49310622	49377131	66510	2	ENST00000425242.5	4869	CAB39L	ENSG00000102547.19
chr3	31377069	31377670	DiffBind	0	.	6,06	3,93	7,05	-3,12	2,99E-27	1,73E-23	Distal Intergenic	3	31452832	31455894	3063	1	ENST00000411753.1	-75162	THRAP3P1	ENSG00000227339.1
chr5	76849814	76850264	DiffBind	0	.	3,6	1,47	4,59	-3,12	5,05E-19	2,46E-16	Promoter (<=1kb)	5	76850001	76878219	28219	1	ENST00000513010.5	0	S100Z	ENSG00000171643.14
chr2	106314471	106314805	DiffBind	0	.	3,01	0,87	4	-3,13	6,39E-17	1,99E-14	Distal Intergenic	2	106304755	106305197	443	1	ENST00000439114.1	9717	RPL27AP4	ENSG00000233939.1
chr5	56479729	56480590	DiffBind	0	.	4,38	2,23	5,37	-3,13	2,43E-16	6,64E-14	Promoter (1-2kb)	5	56457795	56481769	23975	2	ENST00000506836.5	1179	LINC01948	ENSG00000248727.6
chr11	78292118	78292544	DiffBind	0	.	2,97	0,82	3,96	-3,14	1,36E-13	1,90E-11	Intron (ENST00000361507.5/ENSG00000033327.13, intron 1 of 9)	11	78324758	78444049	119292	1	ENST00000534168.1	-32214	AP003086.1	ENSG00000254420.1
chr14	65336167	65336480	DiffBind	0	.	4,38	2,23	5,37	-3,14	2,06E-24	4,70E-21	Promoter (<=1kb)	14	65335117	65335183	67	2	ENST00000584635.1	-985	MIR4708	ENSG00000266740.1
chr2	113876483	113877230	DiffBind	0	.	5,66	3,52	6,66	-3,14	7,25E-24	1,40E-20	Distal Intergenic	2	113888203	113889750	1548	2	ENST00000602760.1	12520	AC110769.2	ENSG00000270019.1
chr3	112074981	112075503	DiffBind	0	.	5,41	3,26	6,4	-3,14	9,10E-25	2,52E-21	3' UTR	3	112086335	112118226	31892	1	ENST00000431717.6	-10832	C3orf52	ENSG00000114529.13
chr4	105058158	105058577	DiffBind	0	.	4,37	2,22	5,36	-3,14	6,88E-20	4,22E-17	Intron (ENST00000671069.1/ENSG00000248373.6, intron 4 of 6)	4	105102891	105104004	1114	2	ENST00000505438.2	45427	AC004069.2	ENSG00000251473.2
chr5	174454373	174454815	DiffBind	0	.	4,56	2,42	5,55	-3,14	4,42E-17	1,40E-14	Intron (ENST00000515513.5/ENSG00000249306.6, intron 2 of 4)	5	174503683	174526380	22698	1	ENST00000504512.5	-48868	LINC01411	ENSG00000249306.6
chr7	50531716	50531954	DiffBind	0	.	2,69	0,54	3,68	-3,14	3,89E-13	4,99E-11	Promoter (<=1kb)	7	50531759	50543463	11705	1	ENST00000454521.1	0	DDC-AS1	ENSG00000226122.1
chr8	30966437	30966739	DiffBind	0	.	3,47	1,33	4,47	-3,14	2,02E-20	1,38E-17	Distal Intergenic	8	30983459	30984321	863	2	ENST00000520373.1	17582	AC008066.1	ENSG00000253793.1
chr9	101705191	101705643	DiffBind	0	.	3,62	1,48	4,61	-3,14	2,53E-24	5,57E-21	Intron (ENST00000361820.6/ENSG00000198785.7, intron 1 of 8)	9	101569352	101738647	169296	2	ENST00000361820.6	33004	GRIN3A	ENSG00000198785.7
chr3	42519644	42519914	DiffBind	0	.	3,24	1,09	4,24	-3,15	4,32E-19	2,14E-16	Promoter (2-3kb)	3	42509725	42516818	7094	2	ENST00000627073.1	-2827	VIPR1-AS1	ENSG00000232354.8
chr1	181392663	181392829	DiffBind	0	.	2,38	0,21	3,37	-3,16	3,37E-16	8,88E-14	Intron (ENST00000524607.6/ENSG00000198216.12, intron 1 of 11)	1	181317690	181716129	398440	1	ENST00000524607.6	74974	CACNA1E	ENSG00000198216.12
chr1	25357378	25357479	DiffBind	0	.	1,69	-0,48	2,69	-3,16	4,44E-12	4,49E-10	Intron (ENST00000498135.5/ENSG00000183726.11, intron 5 of 5)	1	25342592	25351654	9063	1	ENST00000487234.1	14787	TMEM50A	ENSG00000183726.11
chr5	75077959	75078346	DiffBind	0	.	3,93	1,76	4,92	-3,16	2,35E-17	8,01E-15	Intron (ENST00000504022.1/ENSG00000145700.10, intron 13 of 13)	5	75025346	75052558	27213	2	ENST00000652361.2	-25402	GCNT4	ENSG00000176928.7
chr6	11728363	11728748	DiffBind	0	.	3,68	1,51	4,68	-3,16	1,59E-18	6,81E-16	Promoter (<=1kb)	6	11713954	11728557	14604	2	ENST00000513651.5	0	ADTRP	ENSG00000111863.13
chr4	11505459	11505934	DiffBind	0	.	4,63	2,46	5,63	-3,17	2,70E-21	2,36E-18	Distal Intergenic	4	11469250	11478196	8947	1	ENST00000515343.1	36210	AC025539.1	ENSG00000251152.1
chr14	96126399	96126723	DiffBind	0	.	3,21	1,03	4,21	-3,18	2,65E-15	5,50E-13	Distal Intergenic	14	96204679	96244166	39488	1	ENST00000542454.2	-77956	BDKRB2	ENSG00000168398.7
chr16	50708810	50709027	DiffBind	0	.	2,79	0,61	3,78	-3,18	1,14E-15	2,56E-13	Intron (ENST00000646677.1/ENSG00000167207.14, intron 3 of 12)	16	50712194	50723374	11181	1	ENST00000524712.5	-3167	NOD2	ENSG00000167207.14
chr8	120472377	120472603	DiffBind	0	.	2,74	0,55	3,74	-3,18	1,00E-20	7,54E-18	Exon (ENST00000522449.1/ENSG00000172167.8, exon 4 of 4)	8	120459276	120473950	14675	1	ENST00000522449.1	13102	MTBP	ENSG00000172167.8
chr10	3755060	3755360	DiffBind	0	.	4,38	2,17	5,38	-3,2	7,45E-22	7,79E-19	Promoter (2-3kb)	10	3757987	3760484	2498	1	ENST00000670656.1	-2627	AL450322.2	ENSG00000229672.3
chr2	170651775	170652058	DiffBind	0	.	3,95	1,75	4,95	-3,2	9,98E-22	9,79E-19	Intron (ENST00000317935.10/ENSG00000071909.19, intron 33 of 34)	2	170690564	170690742	179	1	ENST00000618243.1	-38506	AC007277.2	ENSG00000275414.1
chr8	27897350	27897849	DiffBind	0	.	4,88	2,68	5,88	-3,2	1,15E-20	8,40E-18	Intron (ENST00000354914.8/ENSG00000168079.17, intron 7 of 8)	8	27903229	27903495	267	2	ENST00000517763.1	5646	AC069113.1	ENSG00000253290.1
chr10	23365501	23365769	DiffBind	0	.	3,44	1,23	4,44	-3,21	9,34E-21	7,09E-18	Distal Intergenic	10	23316737	23344845	28109	2	ENST00000323327.5	-20657	C10orf67	ENSG00000179133.15
chr11	121461933	121462161	DiffBind	0	.	2,33	0,12	3,33	-3,21	4,60E-13	5,76E-11	Intron (ENST00000260197.12/ENSG00000137642.13, intron 1 of 47)	11	121447331	121453013	5683	2	ENST00000501964.1	-8921	AP000977.1	ENSG00000246790.2
chr15	66912032	66912367	DiffBind	0	.	3,98	1,77	4,98	-3,21	2,41E-16	6,61E-14	Distal Intergenic	15	66919811	66931755	11945	1	ENST00000559904.1	-7444	AC093334.1	ENSG00000259437.1
chr15	91320136	91320383	DiffBind	0	.	2,75	0,55	3,76	-3,21	6,00E-16	1,45E-13	Distal Intergenic	15	91303756	91306321	2566	1	ENST00000650140.1	16381	AC123784.1	ENSG00000285883.1
chr1	181448541	181448711	DiffBind	0	.	2,3	0,08	3,3	-3,22	2,42E-15	5,06E-13	Intron (ENST00000524607.6/ENSG00000198216.12, intron 2 of 11)	1	181483311	181652094	168784	1	ENST00000533229.1	-34600	CACNA1E	ENSG00000198216.12
chr17	51427935	51428171	DiffBind	0	.	3,05	0,83	4,05	-3,22	3,17E-16	8,45E-14	Intron (ENST00000663733.1/ENSG00000267452.3, intron 3 of 4)	17	51435427	51445728	10302	1	ENST00000592081.2	-7256	LINC02073	ENSG00000267452.3
chr2	197869437	197870301	DiffBind	0	.	5,88	3,67	6,88	-3,22	6,65E-24	1,33E-20	Intron (ENST00000428675.6/ENSG00000115896.16, intron 1 of 5)	2	197817423	197836326	18904	2	ENST00000650958.1	-33112	AC011997.2	ENSG00000286020.1
chr2	203987189	203987440	DiffBind	0	.	3,33	1,11	4,33	-3,22	4,93E-16	1,23E-13	Distal Intergenic	2	203936780	203961577	24798	1	ENST00000435193.1	50410	ICOS	ENSG00000163600.13
chr3	33023220	33023493	DiffBind	0	.	3,53	1,31	4,53	-3,22	4,04E-17	1,29E-14	Promoter (<=1kb)	3	33021254	33024425	3172	2	ENST00000473477.1	932	GLB1	ENSG00000170266.16
chr4	82213522	82213856	DiffBind	0	.	4,19	1,97	5,19	-3,22	5,00E-21	3,94E-18	Distal Intergenic	4	82174547	82174653	107	1	ENST00000365615.1	38976	RNU6-499P	ENSG00000202485.1
chr6	166942842	166943115	DiffBind	0	.	3,25	1,04	4,26	-3,22	3,86E-16	1,01E-13	Promoter (<=1kb)	6	166934039	166943239	9201	2	ENST00000509073.1	124	RNASET2	ENSG00000026297.16
chr2	206530537	206531169	DiffBind	0	.	4,87	2,65	5,87	-3,23	1,56E-19	8,77E-17	Exon (ENST00000264377.8/ENSG00000114948.13, exon 4 of 26)	2	206594835	206617855	23021	1	ENST00000444281.1	-63666	ADAM23	ENSG00000114948.13
chr8	42300433	42300727	DiffBind	0	.	2,86	0,63	3,86	-3,23	3,31E-11	2,61E-09	Intron (ENST00000520810.6/ENSG00000104365.16, intron 5 of 21)	8	42290229	42332315	42087	1	ENST00000676525.1	10205	IKBKB	ENSG00000104365.16
chr1	83501006	83501420	DiffBind	0	.	3,88	1,64	4,89	-3,24	4,91E-20	3,09E-17	Distal Intergenic	1	83446068	83480024	33957	1	ENST00000664539.1	54939	LINC01712	ENSG00000231364.3
chr18	9091075	9091756	DiffBind	0	.	5,51	3,28	6,51	-3,24	2,57E-20	1,71E-17	Distal Intergenic	18	9102630	9117887	15258	1	ENST00000577703.1	-10874	NDUFV2	ENSG00000178127.13
chr20	3122996	3123339	DiffBind	0	.	3,68	1,45	4,69	-3,24	4,59E-20	2,93E-17	Exon (ENST00000217173.7/ENSG00000185019.17, exon 2 of 5)	20	3110637	3116723	6087	1	ENST00000454019.1	12360	UBOX5-AS1	ENSG00000235958.5
chr3	192850731	192851026	DiffBind	0	.	4,05	1,81	5,05	-3,24	6,66E-19	3,10E-16	Intron (ENST00000392452.3/ENSG00000180611.7, intron 1 of 1)	3	192796815	192917856	121042	2	ENST00000392452.3	66830	MB21D2	ENSG00000180611.7
chr3	195453249	195453496	DiffBind	0	.	2,51	0,27	3,51	-3,24	9,15E-14	1,34E-11	Distal Intergenic	3	195441793	195443044	1252	2	ENST00000490224.1	-10206	ACAP2	ENSG00000114331.15
chr2	149167453	149167845	DiffBind	0	.	3,67	1,43	4,68	-3,25	6,99E-16	1,64E-13	Intron (ENST00000409642.8/ENSG00000150556.17, intron 3 of 6)	2	149170561	149184570	14010	2	ENST00000654444.1	16725	AC009230.1	ENSG00000286335.1
chr2	204881015	204881384	DiffBind	0	.	2,73	0,48	3,73	-3,25	1,17E-17	4,19E-15	Intron (ENST00000406610.7/ENSG00000116117.18, intron 2 of 22)	2	204965152	205620162	655011	1	ENST00000613457.4	-83768	PARD3B	ENSG00000116117.18
chr3	160369856	160370102	DiffBind	0	.	2,65	0,41	3,66	-3,25	7,82E-14	1,16E-11	Intron (ENST00000483754.1/ENSG00000248710.1, intron 3 of 18)	3	160356013	160377454	21442	2	ENST00000484963.5	7352	IFT80	ENSG00000068885.15
chr7	142508449	142508684	DiffBind	0	.	2,69	0,45	3,7	-3,25	1,57E-16	4,50E-14	Promoter (1-2kb)	7	142507382	142507810	429	1	ENST00000390376.2	1068	TRBV6-8	ENSG00000253534.1
chr1	171420249	171420598	DiffBind	0	.	3,23	0,97	4,23	-3,26	4,53E-17	1,43E-14	Distal Intergenic	1	171444699	171444963	265	2	ENST00000455540.2	24365	CYCSP53	ENSG00000234333.2
chr18	58303463	58303646	DiffBind	0	.	2,56	0,31	3,57	-3,26	3,58E-17	1,17E-14	Intron (ENST00000400345.8/ENSG00000049759.19, intron 5 of 30)	18	58314555	58329127	14573	1	ENST00000592601.5	-10909	NEDD4L	ENSG00000049759.19
chr21	31398042	31398300	DiffBind	0	.	3,08	0,83	4,09	-3,26	2,23E-16	6,18E-14	Intron (ENST00000286827.7/ENSG00000156299.13, intron 2 of 28)	21	31347736	31359157	11422	1	ENST00000653041.1	50307	AP000248.1	ENSG00000286643.1
chr3	8083615	8083791	DiffBind	0	.	1,94	-0,31	2,95	-3,26	2,77E-15	5,72E-13	Intron (ENST00000428171.1/ENSG00000228351.3, intron 1 of 5)	3	8079357	8125538	46182	1	ENST00000649560.2	4259	AC018832.1	ENSG00000228351.3
chr4	152327800	152328049	DiffBind	0	.	2,87	0,61	3,88	-3,27	1,24E-13	1,77E-11	Promoter (1-2kb)	4	152322819	152329073	6255	2	ENST00000603821.1	1024	FBXW7	ENSG00000109670.16
chrX	39309754	39310011	DiffBind	0	.	2,85	0,59	3,86	-3,27	4,50E-14	7,07E-12	Intron (ENST00000448597.1/ENSG00000235304.2, intron 2 of 3)	23	39226103	39299786	73684	2	ENST00000438026.1	-9969	AC108879.1	ENSG00000224610.1
chrX	55695327	55695526	DiffBind	0	.	2,83	0,57	3,84	-3,27	1,47E-18	6,39E-16	Distal Intergenic	23	55717749	55753475	35727	1	ENST00000414239.5	-22223	RRAGB	ENSG00000083750.13
chr21	31185714	31186100	DiffBind	0	.	3,39	1,12	4,4	-3,28	2,17E-17	7,47E-15	Intron (ENST00000286827.7/ENSG00000156299.13, intron 15 of 28)	21	31118458	31160909	42452	2	ENST00000636887.1	-24806	TIAM1	ENSG00000156299.13
chrX	16528741	16528973	DiffBind	0	.	2,76	0,48	3,77	-3,28	1,20E-16	3,48E-14	Distal Intergenic	23	16539137	16539439	303	2	ENST00000463595.3	10466	RN7SL658P	ENSG00000239333.3
chr11	129861106	129861377	DiffBind	0	.	3,66	1,38	4,67	-3,29	5,27E-23	8,20E-20	Downstream (2-3kb)	11	129850332	129859215	8884	1	ENST00000524567.1	10775	TMEM45B	ENSG00000151715.8
chr3	102215205	102215499	DiffBind	0	.	3,03	0,75	4,04	-3,29	2,89E-18	1,17E-15	Intron (ENST00000491959.5/ENSG00000170044.8, intron 2 of 17)	3	102175683	102298173	122491	1	ENST00000478083.1	39523	ZPLD1	ENSG00000170044.8
chr21	30718254	30718742	DiffBind	0	.	4,73	2,44	5,74	-3,3	6,69E-25	2,03E-21	Promoter (<=1kb)	21	30718525	30718777	253	2	ENST00000444335.1	35	KRTAP21-3	ENSG00000231068.1
chr10	8898823	8899203	DiffBind	0	.	3	0,69	4,01	-3,32	2,31E-16	6,39E-14	Promoter (<=1kb)	10	8897989	8914596	16608	1	ENST00000447297.1	835	LINC02676	ENSG00000234752.1
chr10	9096329	9096588	DiffBind	0	.	3,22	0,92	4,24	-3,32	3,42E-18	1,35E-15	Distal Intergenic	10	8970125	8973468	3344	1	ENST00000456526.1	126205	AC044784.1	ENSG00000223808.1
chr11	129846358	129846840	DiffBind	0	.	4,73	2,41	5,74	-3,33	2,13E-26	9,72E-23	Intron (ENST00000281441.8/ENSG00000151715.8, intron 1 of 5)	11	129850332	129859215	8884	1	ENST00000524567.1	-3492	TMEM45B	ENSG00000151715.8
chr13	42577385	42577826	DiffBind	0	.	3	0,69	4,02	-3,33	1,28E-17	4,56E-15	Intron (ENST00000358545.6/ENSG00000120659.15, intron 3 of 6)	13	42574304	42606918	32615	1	ENST00000239849.8	3082	TNFSF11	ENSG00000120659.15
chr5	33899610	33899769	DiffBind	0	.	1,91	-0,4	2,93	-3,33	7,57E-14	1,13E-11	Distal Intergenic	5	33751198	33892019	140822	2	ENST00000515401.1	-7592	ADAMTS12	ENSG00000151388.11
chr2	74840349	74840632	DiffBind	0	.	3,37	1,04	4,38	-3,34	2,99E-15	6,15E-13	Intron (ENST00000290573.7/ENSG00000159399.10, intron 1 of 17)	2	74835170	74893359	58190	1	ENST00000409174.1	5180	HK2	ENSG00000159399.10
chr18	58310529	58310853	DiffBind	0	.	2,86	0,52	3,87	-3,35	3,86E-16	1,01E-13	Intron (ENST00000400345.8/ENSG00000049759.19, intron 5 of 30)	18	58314555	58329127	14573	1	ENST00000592601.5	-3702	NEDD4L	ENSG00000049759.19
chr17	57880135	57880360	DiffBind	0	.	2,82	0,48	3,84	-3,36	6,28E-16	1,49E-13	Intron (ENST00000577830.6/ENSG00000180891.13, intron 2 of 10)	17	57872811	57885837	13027	2	ENST00000577589.1	5477	CUEDC1	ENSG00000180891.13
chr20	19968492	19968724	DiffBind	0	.	2,62	0,27	3,64	-3,36	3,06E-15	6,24E-13	Intron (ENST00000648440.1/ENSG00000132669.13, intron 6 of 11)	20	19935125	20002457	67333	1	ENST00000484638.1	33368	RIN2	ENSG00000132669.13
chr3	67737987	67738201	DiffBind	0	.	2,67	0,32	3,69	-3,37	1,30E-14	2,34E-12	Intron (ENST00000665078.1/ENSG00000241316.8, intron 3 of 3)	3	67668247	67750669	82423	1	ENST00000496640.2	69741	SUCLG2-AS1	ENSG00000241316.8
chr6	3869910	3870282	DiffBind	0	.	3,22	0,88	4,24	-3,37	5,96E-21	4,64E-18	Intron (ENST00000648025.1/ENSG00000233068.3, intron 1 of 4)	6	3849386	3851320	1935	1	ENST00000380274.2	20525	FAM50B	ENSG00000145945.7
chrX	120697064	120697403	DiffBind	0	.	3,68	1,33	4,7	-3,37	4,20E-21	3,35E-18	Distal Intergenic	23	120709061	120709392	332	2	ENST00000613393.1	11989	H3P46	ENSG00000278317.1
chr3	11251491	11251740	DiffBind	0	.	3,11	0,75	4,13	-3,38	7,62E-18	2,83E-15	Promoter (<=1kb)	3	11252699	11263557	10859	1	ENST00000397056.1	-959	HRH1	ENSG00000196639.7
chr12	109981406	109981649	DiffBind	0	.	2,99	0,63	4,01	-3,39	2,03E-18	8,40E-16	Promoter (1-2kb)	12	109961651	109983180	21530	2	ENST00000551721.1	1531	GIT2	ENSG00000139436.21
chr20	21548157	21548698	DiffBind	0	.	4,72	2,35	5,74	-3,39	8,42E-23	1,19E-19	Distal Intergenic	20	21530202	21530744	543	1	ENST00000431034.1	17956	AL133325.2	ENSG00000233492.2
chr12	102043990	102044260	DiffBind	0	.	4,43	2,06	5,46	-3,4	5,70E-25	1,82E-21	Promoter (1-2kb)	12	102012955	102046119	33165	2	ENST00000542923.1	1859	WASHC3	ENSG00000120860.11
chr8	132128959	132129241	DiffBind	0	.	3,91	1,54	4,94	-3,4	4,49E-22	4,93E-19	3' UTR	8	132069675	132111159	41485	2	ENST00000434736.6	-17801	HHLA1	ENSG00000132297.12
chr1	166083880	166084185	DiffBind	0	.	2,6	0,21	3,63	-3,42	1,81E-17	6,33E-15	Promoter (2-3kb)	1	166081183	166087483	6301	1	ENST00000366136.2	2698	FAM78B-AS1	ENSG00000203307.2
chr18	62033288	62033582	DiffBind	0	.	3,87	1,47	4,89	-3,42	1,90E-24	4,49E-21	Intron (ENST00000639600.1/ENSG00000197563.11, intron 23 of 24)	18	62072370	62075181	2812	2	ENST00000640704.1	41599	PIGN	ENSG00000197563.11
chr3	184556700	184556956	DiffBind	0	.	2,78	0,38	3,8	-3,43	1,57E-19	8,77E-17	Promoter (<=1kb)	3	184546714	184556918	10205	2	ENST00000421870.1	0	LINC01840	ENSG00000230215.1
chr3	42388356	42388666	DiffBind	0	.	3,77	1,37	4,8	-3,43	7,12E-23	1,03E-19	Distal Intergenic	3	42397097	42407508	10412	2	ENST00000470991.1	18842	LYZL4	ENSG00000157093.9
chr4	74308111	74308549	DiffBind	0	.	3,18	0,76	4,2	-3,44	6,29E-20	3,89E-17	Promoter (<=1kb)	4	74308470	74316789	8320	1	ENST00000413830.6	0	EPGN	ENSG00000182585.10
chr1	171420718	171421127	DiffBind	0	.	4,06	1,64	5,09	-3,45	1,24E-24	3,17E-21	Distal Intergenic	1	171444699	171444963	265	2	ENST00000455540.2	23836	CYCSP53	ENSG00000234333.2
chr1	97986527	97986846	DiffBind	0	.	3	0,57	4,03	-3,46	3,34E-22	3,87E-19	Exon (ENST00000634594.1/ENSG00000225206.10, exon 2 of 2)	1	97883264	97995000	111737	2	ENST00000646851.1	8154	DPYD	ENSG00000188641.14
chr4	108359406	108359621	DiffBind	0	.	2,89	0,45	3,92	-3,47	1,07E-23	1,95E-20	Distal Intergenic	4	108407843	108408578	736	2	ENST00000476193.1	48957	RPSAP34	ENSG00000239939.1
chr12	12403944	12404175	DiffBind	0	.	2,46	0,01	3,49	-3,48	9,44E-14	1,38E-11	Intron (ENST00000314565.9/ENSG00000165714.11, intron 2 of 3)	12	12357418	12465844	108427	1	ENST00000298571.6	46527	BORCS5	ENSG00000165714.11
chr17	74012463	74012687	DiffBind	0	.	2,43	-0,01	3,46	-3,48	3,75E-17	1,21E-14	Distal Intergenic	17	73926421	73949906	23486	2	ENST00000647802.1	-62558	AC137735.2	ENSG00000285648.1
chr5	65796957	65797282	DiffBind	0	.	3,49	1,04	4,52	-3,48	1,11E-20	8,25E-18	Intron (ENST00000380985.10/ENSG00000123213.23, intron 9 of 12)	5	65788363	65871725	83363	1	ENST00000509935.2	8595	NLN	ENSG00000123213.23
chr5	56534174	56534436	DiffBind	0	.	2,99	0,53	4,02	-3,49	1,03E-17	3,73E-15	Promoter (<=1kb)	5	56511722	56535230	23509	2	ENST00000611197.1	794	C5orf67	ENSG00000225940.7
chr10	1359222	1359687	DiffBind	0	.	3,68	1,21	4,71	-3,5	2,05E-20	1,39E-17	Promoter (1-2kb)	10	1361001	1361637	637	2	ENST00000432987.1	1950	AL513304.1	ENSG00000233052.1
chr3	15685897	15686216	DiffBind	0	.	3,37	0,91	4,4	-3,5	4,29E-13	5,43E-11	Promoter (<=1kb)	3	15679301	15686453	7153	2	ENST00000463533.1	237	ANKRD28	ENSG00000206560.11
chr5	36168817	36169123	DiffBind	0	.	3,87	1,41	4,9	-3,5	6,22E-21	4,78E-18	Promoter (2-3kb)	5	36166556	36196468	29913	1	ENST00000677886.1	2262	SKP2	ENSG00000145604.17
chr5	9188168	9188383	DiffBind	0	.	2,71	0,24	3,74	-3,5	1,80E-19	9,72E-17	Intron (ENST00000382496.10/ENSG00000112902.12, intron 11 of 22)	5	9202124	9265545	63422	2	ENST00000514923.4	77162	SEMA5A	ENSG00000112902.12
chr6	11710259	11710505	DiffBind	0	.	3,17	0,71	4,21	-3,5	1,98E-21	1,86E-18	Promoter (<=1kb)	6	11709819	11709960	142	1	ENST00000384688.1	441	AL022724.1	ENSG00000207419.1
chr8	19393369	19393546	DiffBind	0	.	2,13	-0,34	3,16	-3,5	9,70E-16	2,22E-13	Exon (ENST00000265807.8/ENSG00000104611.12, exon 9 of 10)	8	19375128	19375622	495	2	ENST00000623082.1	-17748	AC068880.4	ENSG00000279858.1
chr5	128196797	128197161	DiffBind	0	.	4,19	1,71	5,22	-3,51	1,19E-23	2,06E-20	Distal Intergenic	5	128178380	128182921	4542	1	ENST00000502849.1	18418	SLC12A2	ENSG00000064651.14
chr15	80803967	80804247	DiffBind	0	.	2,95	0,44	3,99	-3,55	2,01E-19	1,08E-16	Intron (ENST00000220244.7/ENSG00000103888.17, intron 1 of 28)	15	80779371	80951776	172406	1	ENST00000356249.9	24597	CEMIP	ENSG00000103888.17
chr5	56638959	56639250	DiffBind	0	.	2,65	0,14	3,69	-3,55	9,34E-10	5,18E-08	Distal Intergenic	5	56511567	56606232	94666	2	ENST00000648716.1	-32728	C5orf67	ENSG00000225940.7
chr8	28322564	28322873	DiffBind	0	.	3,39	0,87	4,43	-3,56	3,05E-24	6,27E-21	Intron (ENST00000518479.5/ENSG00000168081.9, intron 1 of 2)	8	28317268	28343351	26084	1	ENST00000301908.8	5297	PNOC	ENSG00000168081.9
chrX	46320380	46320712	DiffBind	0	.	3,91	1,39	4,94	-3,56	2,39E-21	2,18E-18	Intron (ENST00000668280.1/ENSG00000236751.2, intron 2 of 3)	23	46325788	46327633	1846	2	ENST00000446884.2	6921	LINC01186	ENSG00000236751.2
chr14	31947711	31948203	DiffBind	0	.	4,76	2,23	5,8	-3,57	1,30E-24	3,20E-21	Promoter (2-3kb)	14	31944853	31950382	5530	1	ENST00000553330.1	2859	LINC02313	ENSG00000258474.1
chr10	9097497	9097838	DiffBind	0	.	3,63	1,08	4,67	-3,59	4,15E-21	3,35E-18	Distal Intergenic	10	8970125	8973468	3344	1	ENST00000456526.1	127373	AC044784.1	ENSG00000223808.1
chr1	213852157	213852468	DiffBind	0	.	3,57	1,02	4,62	-3,6	4,44E-23	7,07E-20	Intron (ENST00000433082.6/ENSG00000230461.9, intron 4 of 5)	1	213832593	213841388	8796	2	ENST00000608399.1	-10770	PROX1-AS1	ENSG00000230461.9
chr2	149160968	149161225	DiffBind	0	.	3,76	1,2	4,81	-3,6	3,63E-21	2,97E-18	Intron (ENST00000409642.8/ENSG00000150556.17, intron 3 of 6)	2	149142036	149215262	73227	1	ENST00000498249.1	18933	LYPD6B	ENSG00000150556.17
chr8	27500250	27500613	DiffBind	0	.	3,29	0,73	4,33	-3,61	6,52E-18	2,47E-15	Intron (ENST00000518328.5/ENSG00000120915.14, intron 2 of 4)	8	27505047	27512100	7054	1	ENST00000521924.1	-4434	EPHX2	ENSG00000120915.14
chr5	143409944	143410494	DiffBind	0	.	4,51	1,93	5,55	-3,63	2,81E-21	2,39E-18	Promoter (2-3kb)	5	143406959	143407420	462	1	ENST00000623204.1	2986	AC091925.1	ENSG00000279130.1
chr5	9546026	9546265	DiffBind	0	.	2,73	0,14	3,78	-3,64	1,82E-17	6,33E-15	Promoter (<=1kb)	5	9035033	9546075	511043	2	ENST00000382496.10	0	SEMA5A	ENSG00000112902.12
chr4	152606889	152607228	DiffBind	0	.	3,59	0,99	4,64	-3,65	1,64E-22	2,09E-19	Distal Intergenic	4	152613875	152614333	459	2	ENST00000496058.1	7105	AC023424.1	ENSG00000240669.1
chr18	58297289	58297614	DiffBind	0	.	4,25	1,64	5,3	-3,66	6,90E-23	1,02E-19	Intron (ENST00000400345.8/ENSG00000049759.19, intron 5 of 30)	18	58291202	58398154	106953	1	ENST00000674517.1	6088	NEDD4L	ENSG00000049759.19
chr3	7876725	7877330	DiffBind	0	.	5,87	3,26	6,92	-3,66	8,02E-25	2,32E-21	Distal Intergenic	3	7610477	7790482	180006	2	ENST00000652500.1	-86244	AC077690.1	ENSG00000270207.2
chr1	12386227	12386536	DiffBind	0	.	3,57	0,94	4,62	-3,68	3,20E-21	2,68E-18	Exon (ENST00000620676.6/ENSG00000048707.15, exon 60 of 70)	1	12382996	12509030	126035	1	ENST00000645371.1	3232	VPS13D	ENSG00000048707.15
chr2	149069273	149069738	DiffBind	0	.	5,05	2,42	6,1	-3,68	9,41E-24	1,76E-20	Promoter (<=1kb)	2	149068596	149068910	315	2	ENST00000441043.2	-364	TXNP5	ENSG00000228236.2
chr9	69829526	69829862	DiffBind	0	.	3,57	0,94	4,62	-3,68	5,21E-19	2,48E-16	Intron (ENST00000377197.8/ENSG00000204711.9, intron 1 of 5)	9	69820960	69858158	37199	1	ENST00000480564.1	8567	C9orf135	ENSG00000204711.9
chr14	31927310	31927884	DiffBind	0	.	4,73	2,08	5,78	-3,7	4,29E-25	1,44E-21	Promoter (2-3kb)	14	31925801	31930146	4346	2	ENST00000550309.1	2262	AL355112.1	ENSG00000257472.1
chr1	83508023	83508996	DiffBind	0	.	6,17	3,52	7,23	-3,71	2,10E-35	6,70E-31	Distal Intergenic	1	83446068	83480024	33957	1	ENST00000664539.1	61956	LINC01712	ENSG00000231364.3
chr8	99705868	99706108	DiffBind	0	.	3,59	0,92	4,64	-3,72	1,68E-23	2,82E-20	Intron (ENST00000357162.6/ENSG00000132549.18, intron 36 of 61)	8	99695957	99698017	2061	1	ENST00000421439.1	9912	AC018442.1	ENSG00000235683.1
chr9	101570001	101570591	DiffBind	0	.	4,84	2,16	5,89	-3,73	3,31E-27	1,76E-23	3' UTR	9	101560681	101561452	772	1	ENST00000478072.2	9321	RNF20	ENSG00000155827.12
chr9	69834640	69835119	DiffBind	0	.	4,17	1,48	5,23	-3,75	2,55E-21	2,26E-18	Intron (ENST00000377197.8/ENSG00000204711.9, intron 1 of 5)	9	69820960	69858158	37199	1	ENST00000480564.1	13681	C9orf135	ENSG00000204711.9
chr5	77155481	77155776	DiffBind	0	.	4,12	1,33	5,18	-3,86	5,37E-34	1,14E-29	Intron (ENST00000646262.1/ENSG00000284762.1, intron 3 of 23)	5	77146568	77147165	598	1	ENST00000503360.1	8914	HMGB1P35	ENSG00000251566.1
chr5	77379581	77380048	DiffBind	0	.	4,67	1,81	5,74	-3,93	8,31E-45	5,30E-40	Intron (ENST00000646262.1/ENSG00000284762.1, intron 12 of 23)	5	77410424	77428195	17772	1	ENST00000505283.1	-30376	PDE8B	ENSG00000113231.14
chr1	83488108	83488311	DiffBind	0	.	2,96	0,07	4,04	-3,96	1,93E-23	3,16E-20	Distal Intergenic	1	83446068	83480024	33957	1	ENST00000664539.1	42041	LINC01712	ENSG00000231364.3
chr17	51820291	51820669	DiffBind	0	.	3,16	0,26	4,23	-3,98	1,83E-22	2,20E-19	Intron (ENST00000570565.5/ENSG00000154975.14, intron 3 of 8)	17	51761260	51763397	2138	2	ENST00000625000.1	-56895	AC002090.1	ENSG00000279743.1
chr3	32963872	32964280	DiffBind	0	.	5,11	2,18	6,19	-4,01	4,40E-31	5,62E-27	Distal Intergenic	3	32951644	32956349	4706	1	ENST00000330953.6	12229	CCR4	ENSG00000183813.7
chr1	213762103	213762389	DiffBind	0	.	3,6	0,62	4,68	-4,06	2,87E-26	1,22E-22	Intron (ENST00000456240.1/ENSG00000228255.1, intron 1 of 1)	1	213731416	213794587	63172	1	ENST00000456240.1	30688	AC096639.1	ENSG00000228255.1
chr5	9538439	9538863	DiffBind	0	.	3,13	0,13	4,21	-4,09	2,52E-21	2,26E-18	Intron (ENST00000382496.10/ENSG00000112902.12, intron 1 of 22)	5	9035033	9546075	511043	2	ENST00000382496.10	7212	SEMA5A	ENSG00000112902.12
chr1	63651162	63651725	DiffBind	0	.	4,81	1,74	5,9	-4,16	1,25E-32	1,99E-28	Promoter (<=1kb)	1	63651355	63654445	3091	1	ENST00000483707.1	0	PGM1	ENSG00000079739.17
chr1	213670338	213670686	DiffBind	0	.	3,38	0,11	4,49	-4,38	2,35E-29	2,14E-25	Distal Intergenic	1	213731416	213794587	63172	1	ENST00000456240.1	-60730	AC096639.1	ENSG00000228255.1
