# Supplementary material for: Cytotoxic CD8+ Temra cells show loss of chromatin accessibility at genes associated with T cell activation
Source: Front Immunol. 2024 Feb 2;15:1285798. doi: 10.3389/fimmu.2024.1285798 (PMC10870784; doi:10.3389/fimmu.2024.1285798)
Supplement: Supplementary Table 7 — List of primers used in qPCR experiment. [file DataSheet_2.csv]

p_val	avg_log2FC	pct.1	pct.2	p_val_adj	cluster	gene
0	0.5970171926522787	0.724	0.42	0	0	CMC1
0	0.5925017752556925	0.977	0.803	0	0	CCL5
0	0.49785685026215676	0.979	0.899	0	0	TMSB10
0	0.4957612392041375	0.748	0.491	0	0	CD3G
1.8009118092628545e-201	0.3861029303818837	0.658	0.446	2.824009808105082e-197	0	CD8A
5.801129983564175e-180	0.3640543016860658	0.577	0.367	9.096751927226983e-176	0	CD8B
2.170849059866021e-178	0.37592033054989604	0.724	0.545	3.404108410775908e-174	0	CD3D
6.1453676699522e-168	0.3558029203491404	0.919	0.825	9.636551043252046e-164	0	SH3BGRL3
2.4083804445159188e-144	0.403542615873458	0.371	0.212	3.776581375045412e-140	0	PPP1R14B
2.9004419082096065e-134	0.33460129480592715	0.781	0.632	4.548182956263484e-130	0	TRBC2
4.9247018545561524e-123	0.28026082251903395	0.929	0.868	7.722424978129503e-119	0	ATP5F1E
1.6187070070209195e-115	0.29065205416305107	0.911	0.843	2.5382944577095038e-111	0	HMGB1
3.7895080863979944e-103	0.3138757290198463	0.629	0.491	5.942327630280695e-99	0	CRIP1
9.331810938471992e-89	0.33250875599705254	0.808	0.711	1.4633212732617932e-84	0	CD52
1.8292264760062712e-67	0.25617690373655777	0.743	0.655	2.868410037025434e-63	0	CD2
0	0.7755682551523306	0.958	0.708	0	1	MIF
0	0.7499480501093418	0.965	0.73	0	1	GAPDH
0	0.6203921584585466	0.777	0.454	0	1	ENO1
1.4534275340283872e-267	0.5125682188467438	0.679	0.384	2.279119716109914e-263	1	TPI1
3.813100836537436e-222	0.753878842964002	0.689	0.458	5.979323421774354e-218	1	CMC1
8.580943969501914e-213	0.30792221425227106	1	0.999	1.3455778238575951e-208	1	RPS29
1.4798780295158295e-193	0.3693244686003171	0.469	0.226	2.320596738083772e-189	1	DDIT4
2.7683070457120364e-190	0.3237903722198041	1	0.998	4.340982278381044e-186	1	RPS19
2.519048233186845e-186	0.3497090021460285	0.441	0.21	3.950119534460291e-182	1	SLC2A3
4.058622959232937e-185	0.41145402216172433	0.561	0.318	6.364326662373168e-181	1	PGK1
7.836175553772023e-184	0.33371455454243154	0.404	0.183	1.228790688586991e-179	1	P4HA1
1.5419109756739577e-172	0.39829201067955244	0.729	0.493	2.4178706009543332e-168	1	LDHA
2.765155440968965e-157	0.40257563187459666	0.633	0.42	4.336040246983434e-153	1	RASGRP1
2.3575974450236178e-155	0.37986826787712324	0.593	0.37	3.696948553541535e-151	1	ZNF292
2.1564608566415507e-151	0.28643080139337274	0.353	0.161	3.3815462692996155e-147	1	GPI
2.1938891662515017e-112	0.27609418188165535	0.425	0.243	3.44023760159898e-108	1	BNIP3L
1.3435456198539253e-98	0.311860381333422	0.748	0.595	2.1068138864929403e-94	1	ZFP36L2
1.3543800199641762e-69	0.27311667926008987	0.684	0.547	2.1238033093058248e-65	1	CLEC2B
0	1.6157011100458551	0.981	0.449	0	2	GNLY
0	0.7501869558710872	0.913	0.67	0	2	NKG7
0	0.7198208111436308	0.927	0.703	0	2	CD52
0	0.6941997520736904	0.59	0.236	0	2	FGFBP2
1.0328136555306479e-302	0.5995451905800941	0.714	0.395	1.619555093237609e-298	2	ITGB1
6.612343665191896e-281	0.5348351699236928	0.624	0.299	1.0368816101387412e-276	2	GZMB
2.2938735118817185e-280	0.5529300044598686	0.614	0.295	3.5970230539817228e-276	2	GZMH
5.362104341547355e-268	0.5949764337720591	0.973	0.825	8.408315817980407e-264	2	CCL5
9.529485395458258e-262	0.6036484013714545	0.813	0.536	1.4943186048618095e-257	2	S100A4
3.583053631711052e-236	0.27392840241511784	1	1	5.6185863998861e-232	2	B2M
6.718243527554036e-146	0.3884315084851684	0.969	0.91	1.0534877675557484e-141	2	TMSB10
5.895376000612296e-106	0.29163605000197723	0.436	0.249	9.24453910656014e-102	2	KLF2
7.901652594486496e-102	0.30873158324709626	0.508	0.312	1.2390581433414273e-97	2	GZMA
2.900369138313499e-101	0.27201448296038944	0.425	0.243	4.5480688457893977e-97	2	PRF1
4.9579987110102646e-98	0.2724606611923078	0.362	0.197	7.774637778735196e-94	2	KLRC4
3.004036683192176e-94	0.32108103779950437	0.909	0.838	4.710629922913651e-90	2	SH3BGRL3
4.287568833355322e-87	0.3144513701831717	0.698	0.531	6.72333668758448e-83	2	CD3G
1.0281166971526757e-83	0.319114616224919	0.811	0.668	1.612189792805111e-79	2	CST7
3.3280355749998377e-78	0.31232759113687525	0.895	0.788	5.2186925851572455e-74	2	IL32
2.976886199491899e-76	0.2582850451515837	0.422	0.265	4.668055249423247e-72	2	EFHD2
2.95159612098356e-61	0.26613309768821103	0.612	0.473	4.6283978773143206e-57	2	HCST
2.6044954102787606e-52	0.36285336804182666	0.859	0.811	4.0841092528581247e-48	2	RPS26
7.892157663472495e-43	0.2847418041202443	0.736	0.658	1.237569243209122e-38	2	TRBC2
0	1.1918930746664511	0.921	0.619	0	3	PABPC1
0	0.934702648923337	0.925	0.551	0	3	IL7R
0	0.864348997017641	0.992	0.938	0	3	RPS16
0	0.7420583684284079	0.999	0.981	0	3	RPS8
0	0.7404121608147438	0.993	0.946	0	3	RPL12
0	0.7134427698647992	0.947	0.741	0	3	RPLP0
0	0.6850282663618663	1	0.996	0	3	RPL13
0	0.6784760432010115	1	0.998	0	3	RPS12
0	0.6672553519955018	0.97	0.83	0	3	RPS5
0	0.6629633543322728	1	0.996	0	3	RPL32
0	0.6534858392526957	0.999	0.967	0	3	RPS13
0	0.6516683027342878	0.401	0.095	0	3	SESN3
0	0.6515163147675067	1	0.994	0	3	RPS18
0	0.6511170884796926	0.995	0.967	0	3	RPS6
0	0.636153498312535	0.991	0.926	0	3	RPS2
0	0.6243160595592925	1	0.999	0	3	TPT1
0	0.6105772287112479	0.983	0.896	0	3	RPL22
0	0.6083914523602112	0.999	0.999	0	3	RPLP1
0	0.6078926803023215	0.928	0.767	0	3	RPL23
0	0.5959946848871929	0.999	0.979	0	3	RPL18A
0	0.5952371641283847	0.999	0.97	0	3	RPS25
0	0.5927239627163179	0.517	0.155	0	3	LTB
0	0.5923020044603624	1	0.996	0	3	RPL34
0	0.588781963915197	1	0.995	0	3	RPS28
0	0.585564113217262	0.996	0.96	0	3	RPL9
0	0.5797083972427335	1	0.994	0	3	RPL28
0	0.5724708372776561	1	0.99	0	3	EEF1A1
0	0.5724221319113254	1	0.998	0	3	RPL39
0	0.5699797400433639	0.999	0.976	0	3	RPL36
0	0.5331074498398536	1	0.988	0	3	RPS21
0	0.5324333802760215	0.999	0.988	0	3	RPS23
0	0.5214383823573052	1	0.992	0	3	RPL11
0	0.5122909754128147	1	0.994	0	3	RPL10
0	0.502933269649203	1	0.996	0	3	RPL30
0	0.4995265649852412	0.999	0.984	0	3	RPLP2
0	0.4984596411907751	0.999	0.996	0	3	RPL37
0	0.4977594282132274	1	0.989	0	3	RPS3A
0	0.4948225030812776	1	0.999	0	3	RPS29
0	0.48069985043530883	1	0.993	0	3	RPL21
0	0.456977583846151	0.298	0.04	0	3	SELL
0	0.4318735741208828	1	1	0	3	RPS27
0	0.4187717838569016	1	0.999	0	3	RPL41
0	0.3732943773427295	1	0.999	0	3	RPS27A
0	0.3297162087211295	0.282	0.055	0	3	RCAN3
5.7369390750429e-304	0.5433438859924402	0.975	0.873	8.996094163574772e-300	3	RPS9
9.605649000090913e-297	0.5723403041725119	0.932	0.771	1.506261819704256e-292	3	RPSA
4.0678307412912904e-296	0.39283314856981555	1	0.997	6.3787653854188725e-292	3	RPS15A
1.6833214173369717e-294	0.6113313010957637	0.899	0.698	2.6396163145261056e-290	3	EEF1B2
1.3372162799744708e-292	0.45174558205918247	0.997	0.981	2.096888848627968e-288	3	RPL19
2.948742919910015e-288	0.2597049879457639	0.201	0.033	4.6239237727108944e-284	3	CCR7
9.49885346728382e-282	0.4099890788948244	0.999	0.99	1.4895152122047758e-277	3	RPS14
9.06047194202365e-274	0.5391087164501884	0.963	0.855	1.4207726052287286e-269	3	RPL8
1.9057527761718528e-271	0.48921182060467183	0.992	0.94	2.9884109283150823e-267	3	RPL36A
6.4016802241791545e-270	0.5388109837856925	0.95	0.831	1.0038474759535333e-265	3	RPL10A
7.75199442113905e-270	0.4441980978513218	0.997	0.98	1.2155902451788145e-265	3	RPL37A
1.1391652641006697e-263	1.0596285217494494	0.93	0.825	1.78632505063626e-259	3	FTH1
5.052398260849756e-258	0.44229411100132277	0.991	0.958	7.922665712838503e-254	3	RPL18
7.560238542781581e-255	0.44717333277193516	0.998	0.962	1.1855210058935798e-250	3	RPL38
3.118445689271946e-252	0.2669774676903816	0.196	0.036	4.890034685347338e-248	3	PASK
1.4147200694854433e-249	0.27127365069018405	0.249	0.058	2.2184225409601236e-245	3	CD55
5.855793123651192e-241	0.38850370827928904	0.999	0.981	9.182469197197434e-237	3	RPL35A
2.502910832523106e-237	0.3976300584576409	0.998	0.983	3.9248144764794824e-233	3	RPS15
2.755499026905175e-232	0.5031618039294943	0.918	0.762	4.3208980240900047e-228	3	RPS20
2.644222235642011e-230	0.37920004375079974	0.363	0.126	4.1464048877102375e-226	3	GPR183
5.504865545193943e-225	0.4303257261673252	0.532	0.256	8.632179661418622e-221	3	LDHB
2.6556184014886317e-220	0.5337210120828663	0.803	0.58	4.164275215374323e-216	3	RPS17
1.1944942232755868e-210	0.3588329901842212	0.204	0.047	1.8730863915184477e-206	3	RPS4Y1
2.8793308366079727e-203	0.41605367831137174	0.986	0.934	4.515078684884962e-199	3	RPL29
4.569212007756017e-202	0.5146581326528764	0.653	0.389	7.16498134936221e-198	3	S100A11
1.830351130772242e-199	0.3879548973585596	0.993	0.953	2.8701736081639528e-195	3	RPS10
1.9572092055354568e-199	0.399463341008814	0.99	0.953	3.0690997552001497e-195	3	RPL27A
7.97211825289987e-186	0.37482136262631327	0.991	0.954	1.2501078632372287e-181	3	RPL35
1.044569528315143e-183	0.39752429422970303	0.995	0.965	1.6379894773509757e-179	3	RPS4X
1.339582405422773e-180	0.4247241573432734	0.722	0.471	2.1005991699434502e-176	3	GAS5
1.440030814145145e-179	0.40268012939662823	0.989	0.932	2.258112319661002e-175	3	RPL3
3.448369348431779e-178	0.4191856068441018	0.982	0.932	5.407387975275872e-174	3	RPL13A
1.2716095967911802e-173	0.35402965950155485	0.996	0.977	1.9940110087282496e-169	3	RPL14
2.827654226016209e-172	0.388931644069592	0.973	0.903	4.434044591816018e-168	3	RPL27
6.969066997341033e-172	0.3618555010016937	0.993	0.971	1.0928193958530475e-167	3	RPL17
1.0597251584080252e-171	0.3317568381956685	0.401	0.176	1.6617550208996243e-167	3	CAMK4
1.016192367732831e-167	0.41469226009070703	0.901	0.774	1.593491251841852e-163	3	RPL31
5.059167600674287e-161	0.3992533170369663	0.771	0.547	7.933280714617349e-157	3	EEF1G
3.946916267911519e-160	0.39574179449770286	0.681	0.436	6.189159399712053e-156	3	SARAF
8.782949981406568e-160	0.3997199458260625	0.961	0.881	1.3772543865843639e-155	3	RPL5
2.482888541987988e-155	0.28622028818000533	0.999	0.994	3.8934175226913637e-151	3	RPL26
3.694661649590935e-155	0.337414458861097	0.996	0.976	5.793598932723545e-151	3	RPS3
1.4207459755300169e-152	0.3901457028038453	0.815	0.603	2.2278717642286194e-148	3	HINT1
6.638311029193006e-151	0.34916615427854714	0.986	0.941	1.0409535524877552e-146	3	RPL24
4.527546847019068e-149	0.31600143313030715	0.996	0.976	7.099646210810601e-145	3	RPL23A
4.2040659998795864e-145	0.38262131173172764	0.906	0.765	6.59239589441118e-141	3	RACK1
2.4751044103543e-144	0.37361340996721704	0.963	0.906	3.8812112258765777e-140	3	RPS11
1.2841658188483884e-143	0.30171310429869536	0.997	0.974	2.013700420536158e-139	3	FAU
5.259807385453611e-143	0.35853679996673626	0.468	0.246	8.247903961129808e-139	3	KLF2
4.8001227502933265e-142	0.3574239807108741	0.571	0.344	7.527072484734965e-138	3	LEPROTL1
5.562088949287806e-131	0.37302091882683786	0.732	0.537	8.721911681378209e-127	3	RPL4
2.1260326237126583e-121	0.3234061332639738	0.567	0.354	3.33383175724382e-117	3	EIF3E
1.0421390947413404e-120	0.37260439184362226	0.719	0.521	1.6341783144638959e-116	3	NPM1
3.9179385145098315e-120	0.3457308532150176	0.83	0.659	6.143719384602866e-116	3	RPL7
3.935202609622397e-120	0.35946643466630557	0.701	0.498	6.170791212148881e-116	3	SNHG29
1.0658401646328486e-115	0.3365279869339026	0.832	0.658	1.67134396216077e-111	3	SNHG6
8.84099131080513e-109	0.28945121776267996	0.492	0.289	1.3863558474473525e-104	3	SNHG8
5.086025175350957e-106	0.28266539050778006	0.986	0.952	7.975396077467837e-102	3	UBA52
1.3923812490089547e-103	0.25030267719259763	0.358	0.182	2.1833930365709416e-99	3	TCF7
5.108907233218674e-103	0.3161773072669297	0.69	0.495	8.011277432410202e-99	3	NAP1L1
3.3383391407054503e-102	0.29835921184103165	0.976	0.923	5.234849606540217e-98	3	RPL15
8.126825480008847e-99	0.3004479917176729	0.716	0.525	1.2743675035201872e-94	3	ZFAS1
3.823688243029689e-97	0.2729346557785681	0.984	0.944	5.995925533894855e-93	3	RPL7A
1.4991257773309222e-95	0.29196380048253723	0.492	0.307	2.350779131432619e-91	3	FXYD5
8.538534237652622e-86	0.26472688632471886	0.41	0.243	1.3389275538063077e-81	3	NME2
2.509245862560192e-84	0.2785391450059197	0.5	0.325	3.934748437080637e-80	3	HSP90AB1
6.437201341424377e-84	0.275985144891016	0.978	0.964	1.0094175423487566e-79	3	RPL6
3.4894065780796586e-78	0.28962682509568594	0.6	0.422	5.471738455086712e-74	3	VIM
6.453324075676445e-64	0.2876954884147773	0.842	0.726	1.0119457483068234e-59	3	S100A6
3.097113247069716e-50	0.26487194195430774	0.772	0.657	4.8565832827300215e-46	3	S100A10
4.8757706730357675e-40	0.41372002396513263	0.852	0.812	7.645695992387387e-36	3	RPS26
6.990485890896584e-36	0.2691841620343842	0.836	0.775	1.0961780925514934e-31	3	NEAT1
0	1.9142272072427358	0.96	0.297	0	4	KLRB1
0	1.3431851437808096	0.959	0.561	0	4	IL7R
0	0.7421075244649855	0.534	0.168	0	4	LTB
0	0.636358921715054	0.468	0.061	0	4	CEBPD
0	0.6063685601852663	0.323	0.02	0	4	NCR3
0	0.571438630410299	0.498	0.15	0	4	GZMK
0	0.5706870434634495	0.512	0.138	0	4	JAML
0	0.5212182391715019	1	0.999	0	4	RPLP1
0	0.504106319012334	1	0.999	0	4	TPT1
0	0.48652597321077007	1	0.996	0	4	RPL13
0	0.3188006526687349	0.227	0.007	0	4	SLC4A10
0	0.2899861695535719	0.223	0.021	0	4	DPP4
0	0.2650833277820083	0.189	0.011	0	4	B3GALT2
0	0.25920044466334147	0.208	0.027	0	4	ZBTB16
7.143549488373775e-287	0.513832513235847	0.472	0.156	1.1201799952718917e-282	4	PHACTR2
3.651177064983415e-258	0.28898706833711607	0.234	0.042	5.725410755600493e-254	4	NRIP1
6.106004292177621e-243	0.5356456431365563	0.576	0.257	9.574825330563727e-239	4	SPOCK2
2.117029569554303e-230	0.4602273950940554	1	0.99	3.3197140680181026e-226	4	EEF1A1
2.458378709629499e-225	0.9518432780302275	0.951	0.826	3.8549836545700174e-221	4	FTH1
1.9533019445826157e-222	0.4928976833559489	0.608	0.277	3.0629727792999997e-218	4	ALOX5AP
1.6434735966039692e-219	0.5793375770626891	0.676	0.37	2.5771309468346844e-215	4	RORA
1.8789046369889715e-216	0.3814934353784625	1	0.996	2.946310361262406e-212	4	RPL34
4.66081908651221e-179	0.34415753742167077	1	0.998	7.308630409559797e-175	4	RPS12
5.0007603075298185e-177	0.3821702605923336	0.436	0.177	7.841692238237509e-173	4	GPR171
1.6101134541772647e-174	0.4854335659288369	0.924	0.751	2.5248189074953687e-170	4	RPLP0
4.634034381941383e-168	0.38202290772466796	0.997	0.968	7.266629314322283e-164	4	RPS13
4.4934563873946154e-164	0.35315565680298544	1	0.994	7.046188961073497e-160	4	RPL28
3.517189140772446e-156	0.493305468506947	0.7	0.455	5.515304291645273e-152	4	PDCD4
4.558227175769123e-155	0.36542525214135146	1	0.995	7.147756034323562e-151	4	RPL10
2.0162286259749296e-154	0.3163603697744962	0.344	0.127	3.161648108391287e-150	4	GCHFR
2.174232318054591e-152	0.40745918381775015	0.992	0.948	3.4094136979414046e-148	4	RPL12
5.988694973283189e-151	0.312632778609788	1	0.996	9.390872587605369e-147	4	RPL32
1.0999830978687634e-149	0.33643697010942464	0.392	0.162	1.724883495768008e-145	4	TNFAIP8
4.019724000933656e-146	0.4270513485650036	0.954	0.86	6.303329205864065e-142	4	RPL8
2.3389011250408486e-145	0.3773197872634178	0.424	0.187	3.667630854176555e-141	4	MAF
2.7768225930166065e-142	0.3674138299530485	0.995	0.972	4.354335508109341e-138	4	RPL17
8.31531614314633e-139	0.3407539544543208	0.999	0.982	1.303924724406776e-134	4	RPS8
9.013343209643085e-136	0.385206624046031	0.987	0.964	1.4133823487041321e-131	4	RPL6
1.6980027429549817e-113	0.34972131227549497	0.997	0.996	2.6626381012277067e-109	4	MT-ND3
5.39514481651883e-113	0.3823208703447112	0.831	0.64	8.460126586783177e-109	4	PABPC1
1.7727301426761885e-110	0.28815421206600533	0.394	0.186	2.779818136730531e-106	4	GPR65
3.716240497315264e-105	0.2731039071048573	1	0.989	5.827436723840067e-101	4	RPS3A
3.052472395100336e-98	0.3235093566735463	0.994	0.992	4.7865819627568366e-94	4	MT-CO3
3.3963357111158e-98	0.31354720696236654	0.445	0.241	5.325794028600687e-94	4	TC2N
1.0324189884779626e-96	0.43184345565721616	0.734	0.576	1.618936215832293e-92	4	LCP1
5.420645074914982e-96	0.2579689771135705	0.999	0.988	8.500113541974183e-92	4	RPS23
1.5425631316252166e-94	0.28625331394738884	0.992	0.962	2.4188932467015022e-90	4	RPL9
4.222620256077638e-92	0.3181475382345571	0.966	0.877	6.621490823555345e-88	4	RPS9
5.777751746970834e-91	0.29049336917858337	0.985	0.941	9.060092514424965e-87	4	RPS16
5.354832969301978e-86	0.2758154168227178	0.991	0.968	8.396913579162432e-82	4	RPS6
6.07006903224844e-86	0.3036158482904967	0.986	0.935	9.518475249468778e-82	4	RPL3
7.144239963914417e-81	0.25652513383083275	0.366	0.188	1.1202882687414197e-76	4	CAMK4
1.0391290038406277e-77	0.31661015640436796	0.971	0.917	1.6294581909224884e-73	4	MT-ND1
4.767973025019752e-77	0.25247875043511336	0.374	0.2	7.476658500533473e-73	4	ODF2L
1.542964942665306e-70	0.26748135679821883	0.966	0.901	2.419523326593466e-66	4	RPL22
1.0177411433499331e-69	0.27040803424560966	0.993	0.967	1.5959198868870302e-65	4	RPS4X
1.420727532916818e-69	0.2779086818762049	0.933	0.839	2.2278428443668626e-65	4	RPS5
9.866604043846507e-69	0.3536228948713205	0.73	0.558	1.5471821801155707e-64	4	S100A4
3.404822670485156e-67	0.2766700272951306	0.42	0.252	5.339102429587773e-63	4	TTC39C
4.6582815899480025e-67	0.3323277243145921	0.579	0.407	7.304651361197463e-63	4	S100A11
3.232299951130812e-66	0.308466464083629	0.893	0.801	5.068569553368226e-62	4	BTG1
5.755673444976848e-65	0.27810141143958944	0.947	0.886	9.025471529068195e-61	4	RPL5
1.378504164669386e-61	0.2507727618055544	0.974	0.925	2.1616323806180642e-57	4	RPL15
3.971945462870686e-61	0.27330588380526	0.844	0.712	6.228407680327523e-57	4	EEF1B2
2.6941562970931637e-57	0.2610723666408752	0.452	0.293	4.22470648947179e-53	4	EML4
2.8564946701466662e-55	0.26726044548253536	0.926	0.838	4.479269292256987e-51	4	RPL10A
2.7732476545300486e-53	0.2659080278316752	0.709	0.562	4.348729647068569e-49	4	EEF1G
2.317741869763076e-45	0.2817548886690686	0.831	0.732	3.634451025975479e-41	4	S100A6
0	1.5617095015907636	0.865	0.493	0	5	GNLY
0	1.1645449157893202	0.72	0.1	0	5	TYROBP
0	0.8500829168820128	0.539	0.101	0	5	CLIC3
0	0.7436487193690814	0.429	0.008	0	5	FCER1G
0	0.5813576687597337	0.432	0.065	0	5	KLRF1
0	0.5257951031115253	0.355	0.014	0	5	SH2D1B
0	0.524180883707407	0.37	0.049	0	5	TRDC
0	0.2597315375495811	0.181	0.013	0	5	AKR1C3
2.557530405364364e-303	0.291168828561054	0.207	0.025	4.010463428651859e-299	5	TXK
2.4885317878845296e-230	0.6782526692625809	0.711	0.329	3.9022666965817305e-226	5	KLRB1
8.702349710639739e-226	0.7074396867491166	0.825	0.499	1.3646154581254174e-221	5	KLRD1
1.1107489366058705e-225	0.5005042104127012	0.467	0.167	1.7417654074916655e-221	5	IL2RB
2.3543438398328235e-224	0.5919204996313967	0.623	0.291	3.69184657524185e-220	5	CD247
2.602693944443336e-198	0.6548277792783591	0.646	0.317	4.081284374281595e-194	5	GZMB
9.986347156213694e-178	0.5533115729807709	0.556	0.267	1.5659590975658695e-173	5	IFITM1
8.472104407424692e-172	0.6306852604548399	0.918	0.685	1.328510692128266e-167	5	NKG7
5.3261993960357286e-166	0.707241653730943	0.596	0.317	8.352013272923626e-162	5	GZMA
1.5812392772408256e-156	0.5951331782601852	0.648	0.372	2.4795413106413388e-152	5	IFITM2
1.7227093205558718e-156	0.3736645086514038	0.213	0.051	2.7013804855636628e-152	5	IFI44L
5.356018506395523e-154	0.40061192661222295	0.432	0.178	8.398772619878819e-150	5	PLAC8
3.35482197146235e-150	0.3289679876907373	0.304	0.098	5.26069633345011e-146	5	FCGR3A
1.8563204920385175e-147	0.38135580976919575	0.314	0.107	2.910896163565599e-143	5	AC092821.3
5.869557996336819e-147	0.46640421923264985	0.513	0.247	9.204053894055766e-143	5	PRF1
8.952424434783478e-126	0.2915559952078634	0.265	0.086	1.4038296756183971e-121	5	CEBPD
1.0174238916428276e-119	0.26252352558294617	0.176	0.044	1.595422404485118e-115	5	KLRC1
3.076595762662543e-118	0.5054206805947792	0.817	0.627	4.824409815431134e-114	5	SRGN
1.265017850021847e-114	0.3033243347462221	0.318	0.125	1.9836744906192584e-110	5	GNPTAB
7.865771880319296e-113	0.39041194822728753	0.42	0.2	1.2334316885528688e-108	5	HOPX
2.387133955951987e-112	0.39427058408394716	0.4	0.187	3.743264756328311e-108	5	LY6E
3.117062163782895e-112	0.2960739096372915	1	0.999	4.887865179027957e-108	5	TMSB4X
1.9085444618253248e-109	0.3826218609434319	0.503	0.267	2.992788570588292e-105	5	EFHD2
5.189834153841767e-101	0.45287736731419537	0.514	0.291	8.138178936639275e-97	5	ALOX5AP
1.6567724732039547e-100	0.3390952387171655	0.994	0.983	2.5979849152311216e-96	5	HLA-B
9.972319123782904e-93	0.5269872163565696	0.394	0.203	1.563759361800397e-88	5	ISG15
2.3741945964329278e-91	0.4040007814977147	0.634	0.425	3.722974546666474e-87	5	IFI16
1.05998041392582e-86	0.38285382888981334	0.591	0.37	1.6621552870770784e-82	5	PYHIN1
1.883356315645267e-86	0.28683570719982465	0.264	0.108	2.9532910385633436e-82	5	XAF1
4.788521591280003e-86	0.4059882707999478	0.304	0.138	7.508880707286172e-82	5	IFI6
4.5095706062958986e-79	0.38843737697948044	0.847	0.674	7.071457667732599e-75	5	CST7
7.949033395042816e-79	0.3302230298736886	0.473	0.276	1.246487926676664e-74	5	CD63
6.146582876959137e-73	0.28921054280833564	0.353	0.184	9.638456609359623e-69	5	BST2
5.729059655030838e-72	0.4404368275950046	0.884	0.774	8.983738445053857e-68	5	NEAT1
3.255887844219786e-70	0.4215289522485457	0.731	0.554	5.105557728521046e-66	5	CLEC2B
1.7257956874774014e-68	0.36793424050100954	0.68	0.498	2.706220217533313e-64	5	PLAAT4
4.9865350880719056e-67	0.27140910007263275	0.191	0.073	7.819385671605556e-63	5	XCL2
7.89372537678955e-66	0.32655160642388437	0.501	0.317	1.2378150763343694e-61	5	LYST
5.666309103529175e-62	0.4121806622793307	0.636	0.48	8.8853393052441e-58	5	HCST
1.8639640855256112e-60	0.28951077367226263	0.961	0.939	2.922882082512711e-56	5	HLA-A
1.7729427689611834e-59	0.38892262725196713	0.536	0.36	2.7801515560080318e-55	5	MT2A
9.714851014768296e-59	0.2789247104573822	0.4	0.232	1.5233857876258164e-54	5	PLEK
2.4148684714470492e-58	0.2821326200015037	0.375	0.215	3.786755250076118e-54	5	ID2
6.862036641585745e-58	0.46206746001502064	0.601	0.451	1.0760359657670607e-53	5	TXNIP
3.0512165112989225e-56	0.2987834010622248	0.547	0.378	4.78461261136784e-52	5	UBB
5.994148098829136e-50	0.2752451719276574	0.97	0.914	9.399423633773968e-46	5	TMSB10
1.6195844815460267e-49	0.25376661815212403	0.368	0.221	2.5396704255123246e-45	5	TRIM22
1.565818712510556e-48	0.25783371968241475	0.448	0.291	2.4553603230878026e-44	5	C5orf56
1.3187823655943845e-45	0.2502655691670499	0.418	0.269	2.0679826274885543e-41	5	CD7
2.2516951882455327e-44	0.2862775220704532	0.573	0.421	3.53088322468782e-40	5	RNF213
5.2589833245582196e-42	0.27631141788115965	0.661	0.521	8.246611751239745e-38	5	PSME1
9.484448059634951e-40	0.26730757494471513	0.382	0.252	1.4872563002313568e-35	5	SAMD9
3.655723805441492e-33	0.2635890193323631	0.822	0.76	5.732540499312804e-29	5	H3F3A
4.729481243869256e-32	0.30734873608902125	0.396	0.28	7.41629953851138e-28	5	ISG20
0	0.9849063333092546	0.81	0.267	0	6	C1orf56
0	0.7540669398814724	0.755	0.281	0	6	CDC42SE1
0	0.4936255923280166	0.403	0.055	0	6	AC010883.3
5.604863089398998e-283	0.389416215444148	0.354	0.073	8.78898581048657e-279	6	LRRC75A
4.864765063187086e-239	0.28000814480138203	0.24	0.039	7.628438095583669e-235	6	LENG9
1.1925261052775282e-224	0.6006053182363454	0.773	0.405	1.870000185685692e-220	6	HNRNPH1
9.189798873099835e-148	0.35127050218740097	0.426	0.16	1.4410523612907851e-143	6	CTNNB1
1.0875942688103673e-97	0.48360279409108564	0.929	0.772	1.7054565729215369e-93	6	NEAT1
3.7169688283334e-90	0.30060670382442983	0.393	0.181	5.828578819709605e-86	6	RBM6
4.848340780988746e-89	0.3193682823451442	0.456	0.229	7.602683178668453e-85	6	C6orf62
1.2316417019533026e-86	0.316464259623937	0.479	0.249	1.9313373528329738e-82	6	FTX
1.5062937390207902e-83	0.33117474571021543	0.616	0.368	2.3620192121585012e-79	6	TNRC6B
3.4170769754099915e-78	0.34089985119861244	0.67	0.434	5.358318405140408e-74	6	HNRNPU
2.3893035374154785e-77	0.3438056356466137	0.927	0.809	3.746666877021212e-73	6	RPS26
5.663588603936733e-77	0.2658068906955795	0.864	0.643	8.88107328983319e-73	6	PABPC1
1.31228603880184e-76	0.35914840981650364	0.792	0.586	2.0577957374451654e-72	6	ANKRD12
4.5488400260020716e-69	0.3204616470499218	0.505	0.297	7.133036044773848e-65	6	MT-ND6
1.1039502426621469e-66	0.3197621515955871	0.8	0.606	1.7311043755185125e-62	6	ZFP36L2
2.8946884329765935e-66	0.3063105024665505	0.537	0.329	4.5391609317505965e-62	6	HNRNPDL
3.1028940484854384e-66	0.27640384039093857	0.441	0.244	4.865648157430016e-62	6	DDX3X
4.141616414071604e-66	0.25375875774080947	0.381	0.194	6.494468698905682e-62	6	TRA2A
1.9387650848629077e-64	0.3059920741356792	0.624	0.411	3.0401775295735257e-60	6	ARGLU1
2.0629011236034832e-64	0.2793652856498535	0.616	0.378	3.234835251922622e-60	6	ZEB2
1.3360720566941348e-59	0.30516812828541007	0.64	0.427	2.095094592102073e-55	6	SYNE2
1.4156221168254434e-59	0.28729225081249765	0.576	0.373	2.219837041393978e-55	6	HP1BP3
2.7939887791995044e-58	0.25447706764208755	0.484	0.288	4.381253804662743e-54	6	ARF6
4.4506068586665425e-58	0.28259205277483734	0.602	0.39	6.978996615075006e-54	6	ZNF292
9.254341694691639e-56	0.2531274137991587	0.486	0.292	1.451173321144596e-51	6	WSB1
1.9949131787561495e-54	0.25040266066100436	0.844	0.655	3.1282233556075183e-50	6	ACTB
3.295567185414906e-53	0.2844944734228796	0.661	0.468	5.167778903449114e-49	6	PNISR
8.26834086262562e-51	0.2860626034812829	0.729	0.547	1.2965585306683234e-46	6	CLEC2D
5.305898599716242e-44	0.27607890791678047	0.766	0.612	8.320179594215039e-40	6	MT-ND4L
0	0.9305472109525046	0.351	0.021	0	7	NR4A2
2.4714824424570582e-265	0.8683060682048303	0.448	0.058	3.875531618016913e-261	7	SNHG15
1.672377913441845e-237	1.0706079932028114	0.556	0.105	2.622455806068157e-233	7	SNHG12
1.5163113461144147e-226	1.7720729635381094	0.62	0.142	2.3777278218420136e-222	7	CREM
1.909970220769265e-188	0.42408609782533896	0.294	0.034	2.9950243031882845e-184	7	RELB
7.063226469379924e-144	0.600113986835146	0.468	0.108	1.1075845426634659e-139	7	SNHG1
5.243138018401449e-141	0.7889123872305134	0.538	0.147	8.221764726655312e-137	7	NOP58
1.627174606065794e-139	0.633255964554193	0.544	0.147	2.5515724997717717e-135	7	ATF4
2.083742237237248e-134	1.022063791566847	0.961	0.804	3.2675162022117285e-130	7	EIF1
2.8782262130005185e-133	1.2523812392819968	0.871	0.543	4.513346524606113e-129	7	ZFAS1
6.700982590028353e-131	1.2881595336532192	0.94	0.627	1.050781079942346e-126	7	H3F3B
2.1671717079772638e-129	1.0040308294662599	0.454	0.116	3.3983419552791474e-125	7	NFKBIA
1.4808833704224e-127	0.8110658654528067	0.756	0.322	2.3221732131593654e-123	7	SNRPG
1.2306636032164855e-122	0.2629701690162342	0.172	0.018	1.929803596203771e-118	7	LMNA
8.110197037312617e-114	0.7543119969042309	0.517	0.157	1.2717599974209914e-109	7	BIRC3
3.738210520908688e-112	0.7286190708885885	0.409	0.103	5.8618879178369134e-108	7	NFKB1
1.937642235435177e-111	0.5573942215212526	0.55	0.174	3.038416789385901e-107	7	PFDN2
5.9644267755835526e-108	0.38239237275053034	0.283	0.052	9.352817626792569e-104	7	SNHG17
2.163280818908641e-105	0.33665312474570575	0.228	0.035	3.39224065213064e-101	7	NFKB2
6.330939640854646e-105	0.8560018111424268	0.643	0.265	9.92754645082417e-101	7	RSRC2
9.002537170152129e-97	0.9220641011736531	0.867	0.57	1.4116878536515553e-92	7	UBC
5.307045356236502e-95	1.2818681974406778	0.634	0.291	8.321977823114458e-91	7	SRSF7
2.963451197022389e-93	0.5639153813140751	0.589	0.219	4.646987822050808e-89	7	EIF3J
5.808324565689319e-93	0.7963670651382635	0.713	0.339	9.108033751457421e-89	7	HSP90AB1
2.609263326904929e-90	0.4982737340641375	0.546	0.192	4.091585822919619e-86	7	NDUFA6
9.793127375178298e-90	0.8851637375072088	0.622	0.276	1.535660303701709e-85	7	SRSF3
2.0120757358790836e-88	0.7718479283607271	0.581	0.242	3.155135961431991e-84	7	TAF1D
2.52008106123141e-82	0.3311782118312312	0.193	0.032	3.9517391121169743e-78	7	ZNF331
6.859815403595926e-82	0.3925995297489374	0.388	0.111	1.075687653437877e-77	7	SLC3A2
2.0440057493352428e-80	0.9404181425353133	0.873	0.638	3.205205415532594e-76	7	SRGN
1.7198172525443005e-78	0.7300882221534786	0.626	0.293	2.696845433714718e-74	7	SQSTM1
5.719813196230778e-78	1.1163118405584045	0.579	0.256	8.969239073009483e-74	7	HSPE1
4.95226135064051e-76	0.26785182525241463	0.251	0.053	7.765641023939384e-72	7	NAMPT
1.1837168701248022e-75	0.46443050473268277	0.4	0.125	1.8561864240427025e-71	7	YAF2
3.700201707999211e-75	0.5104768392893613	0.507	0.189	5.802286298313563e-71	7	DDX21
1.2114714064541898e-73	0.7349279544674686	0.786	0.504	1.899708312460815e-69	7	SUB1
1.810723486072312e-73	0.43400680325638413	0.435	0.146	2.8393954985099926e-69	7	BUD31
8.316616729513772e-73	0.572908386015018	0.507	0.199	1.3041286693550546e-68	7	RAB8B
5.917246929831189e-72	0.2635899706147482	0.172	0.029	9.278834910668287e-68	7	THBS1
7.867650969077975e-72	0.7713264360609726	0.606	0.289	1.2337263484611173e-67	7	LINC01578
8.265551031343616e-70	0.283974068662197	0.22	0.046	1.2961210572249925e-65	7	BCL3
1.4555552594874044e-69	0.6799742731597274	0.665	0.352	2.282456202402199e-65	7	RBM39
2.4385947904099343e-69	0.822451325413883	0.766	0.498	3.823960490841818e-65	7	GAS5
4.735107362825723e-69	0.44382622651405335	0.48	0.181	7.425121855647016e-65	7	MAGOH
1.0508228430408638e-67	0.375758282373066	0.251	0.059	1.6477953001723785e-63	7	PMAIP1
1.0185683025554421e-66	0.3506808772492749	0.23	0.052	1.5972169552371887e-62	7	PIM3
1.3937999591034204e-66	0.47424017339484614	0.407	0.14	2.1856177158700736e-62	7	SNHG16
5.675425972776132e-66	0.46340606732728434	0.54	0.228	8.899635467910252e-62	7	SF3B6
7.860358499525343e-66	0.6291946159054798	0.793	0.498	1.232582816310569e-61	7	CALM2
6.49980193090645e-65	0.504278236074871	0.429	0.158	1.0192339407854404e-60	7	YPEL5
6.736786710180124e-65	0.48801042345646084	0.193	0.038	1.0563955240233452e-60	7	CMSS1
6.824149248845894e-65	0.5404990565509097	0.575	0.264	1.0700948437115246e-60	7	SNU13
1.2904874580892007e-64	0.46904249171243007	0.458	0.173	2.0236133830296756e-60	7	CCDC59
1.3055101772630455e-64	0.41325003905881746	0.468	0.177	2.0471705089661816e-60	7	POLR2K
1.054587702569449e-63	0.7970859750328187	0.372	0.129	1.653698976399153e-59	7	FAM177A1
3.0819980975341793e-63	0.45961014102125325	0.511	0.212	4.832881216743347e-59	7	NOL7
2.186773013650255e-62	0.5852446076913331	0.7	0.394	3.429078762704965e-58	7	PSMA7
1.5462714746381356e-61	0.36243402599692787	0.361	0.118	2.4247082993800603e-57	7	SBDS
3.6834963757001984e-61	0.3960962033676342	0.333	0.104	5.776090666735481e-57	7	MOB4
3.695347736987613e-61	0.47884675887410355	0.439	0.168	5.794674786370276e-57	7	DNAJA1
3.8774365494149257e-59	0.45245621752324694	0.462	0.187	6.080208253137545e-55	7	YWHAE
8.854024527113183e-59	0.4952317082589255	0.308	0.095	1.3883995860966183e-54	7	RGS2
5.0571262438173616e-58	0.6340083266775511	0.587	0.303	7.930079662930004e-54	7	SELENOK
1.4268652225858242e-57	0.2742710699091325	0.234	0.058	2.237467355536831e-53	7	RP9
1.1095800323860788e-56	0.391665444225281	0.468	0.191	1.73993244878461e-52	7	EIF5A
1.159943119961485e-56	0.4248053818746236	0.372	0.132	1.818906806411605e-52	7	TANK
2.253466659437142e-56	0.43692113495090534	0.499	0.217	3.533661068663382e-52	7	CIAO2B
4.0593467558201803e-56	0.29510300147162166	0.281	0.081	6.365461647801625e-52	7	DNAJC2
1.6170875134739507e-54	0.4930044353332041	0.61	0.318	2.535754929878502e-50	7	RBX1
7.043411129454878e-54	0.35187872883807314	0.382	0.139	1.1044772992098193e-49	7	RSL1D1
3.74374365798439e-53	0.3747665527017088	0.316	0.104	5.870564430085322e-49	7	BCAS2
9.767217230748297e-53	0.6157109957854991	0.55	0.284	1.5315973339536404e-48	7	CIRBP
2.8675147123675466e-51	0.29487294751985627	0.292	0.091	4.49654982046355e-47	7	MPHOSPH10
2.3112388883486575e-50	0.7224538717339439	0.536	0.281	3.6242537008195296e-46	7	SRSF2
6.348404183781655e-50	0.4587593283419008	0.526	0.256	9.954932600588014e-46	7	SRSF11
9.377241262324142e-50	0.4703093526302191	0.567	0.293	1.4704452023450488e-45	7	UBE2B
1.6823733719492494e-49	0.4855177347443549	0.659	0.377	2.638129684553618e-45	7	COX7B
2.0555934854234236e-49	0.5293789735253979	0.659	0.393	3.2233761444924705e-45	7	HNRNPC
3.2301036327433925e-49	0.4160565211116215	0.363	0.138	5.065125506504914e-45	7	CHD1
4.772221730374762e-49	0.5095819836840412	0.544	0.276	7.483320895400665e-45	7	PPP1CB
6.749827345954584e-49	0.45711695069730324	0.468	0.212	1.0584404261191383e-44	7	HNRNPH3
1.5117227998700574e-48	0.3488848052892599	0.357	0.133	2.370532522476237e-44	7	NDUFB6
2.3813590631824577e-48	0.38917199721587015	0.423	0.178	3.734209146976412e-44	7	MRPS18C
1.5721009976391836e-47	0.7125293059323967	0.37	0.151	2.4652115743980036e-43	7	GADD45B
4.929913124067041e-47	0.5178668095954669	0.61	0.343	7.730596769849528e-43	7	STK17B
5.075759279630956e-47	0.26787394773672135	0.185	0.045	7.959298126389301e-43	7	RGS1
1.044500607642342e-46	0.4204205764953778	0.491	0.233	1.6378814028439564e-42	7	EIF1B
2.800926187408177e-46	0.26915214115076275	0.261	0.08	4.3921323544747625e-42	7	ZNF326
3.3762287252979693e-46	0.29060126104593315	0.236	0.069	5.2942642641397454e-42	7	DDIT3
4.95647858621052e-46	0.4441726310264025	0.552	0.287	7.772254071036717e-42	7	CNBP
2.0939636118851657e-45	0.40595817803948286	0.452	0.206	3.2835443397971283e-41	7	EIF5
2.2669723098233143e-45	0.42644824568216627	0.511	0.25	3.5548392790339394e-41	7	PPIG
2.3940285056395637e-45	0.32657239469435684	0.343	0.129	3.7540760996933996e-41	7	SNRPA1
3.701853410158386e-45	0.3853053272417416	0.304	0.107	5.804876332469365e-41	7	RALA
5.784196617114373e-45	0.4924674948869725	0.731	0.465	9.070198715297049e-41	7	PRRC2C
9.487790894651238e-45	0.4640803383686629	0.556	0.296	1.4877804901902606e-40	7	RBM8A
1.4014423032676115e-44	0.3497278584197113	0.431	0.188	2.1976016757539417e-40	7	RNF181
1.4344397772394912e-44	0.5062116159170378	0.538	0.287	2.249345014689246e-40	7	CLK1
1.4554137668609735e-44	0.5503746937376992	0.669	0.42	2.2822343278146926e-40	7	SRRM1
3.3168586652757823e-44	0.45171115039630383	0.585	0.318	5.2011660730189544e-40	7	EIF2S2
5.835174830994802e-43	0.42226616734774786	0.448	0.207	9.150137652482949e-39	7	TRA2B
1.0389342713335714e-42	0.6334512594534152	0.908	0.808	1.6291528308781735e-38	7	BTG1
1.165487920983353e-42	0.6765629565568267	0.372	0.16	1.8276016088939958e-38	7	CD69
1.4170009838344302e-42	0.2860236035837973	0.283	0.097	2.22199924275077e-38	7	ZNF267
2.314478380850408e-42	0.2587222478416886	0.267	0.088	3.629333549011525e-38	7	ARF4
2.475642875003839e-42	0.4237908709054214	0.345	0.139	3.88205559229352e-38	7	REL
2.983117210663304e-42	0.3161247060695957	0.333	0.127	4.677826098041127e-38	7	NIFK
3.28246052476857e-42	0.5810909346606441	0.741	0.547	5.147226348889595e-38	7	RNASEK
3.325949911580079e-42	0.5057483722103643	0.6	0.354	5.215422056348722e-38	7	POLR2L
4.114173444726543e-42	0.3389634149227567	0.357	0.144	6.451435378675692e-38	7	LPXN
4.311638111560813e-42	0.3222724312465927	0.329	0.126	6.761079722738511e-38	7	DNTTIP2
5.3497030534158256e-42	0.3053970322764208	0.248	0.08	8.388869358061356e-38	7	JMJD6
1.204774732546436e-41	0.40441352076404646	0.524	0.271	1.8892072581060662e-37	7	SSBP1
3.696981668572846e-41	0.3795381697002681	0.446	0.209	5.79723695448908e-37	7	SRSF10
4.0199055140053055e-41	0.25478177322303575	0.238	0.075	6.30361383651172e-37	7	EMD
4.495824297107903e-41	0.41648816551720835	0.501	0.254	7.049902080294903e-37	7	ARID4B
5.372567561092573e-41	0.5590894849357892	0.766	0.54	8.424723192549264e-37	7	HNRNPA2B1
1.0074199907915599e-40	0.44108033098734856	0.604	0.346	1.579735287560245e-36	7	BZW1
1.8356840620523533e-40	0.4341735815252874	0.474	0.239	2.8785361777042952e-36	7	NDUFV2
1.94081954034478e-40	0.36773210008440027	0.271	0.096	3.04339912121465e-36	7	MTFP1
3.0510875624378696e-40	0.2933406587777074	0.374	0.155	4.784410406658823e-36	7	ELOC
3.324652363827221e-40	0.4396440617974518	0.497	0.258	5.213387371717465e-36	7	SAMSN1
4.6266740143790725e-40	0.4581867304953189	0.552	0.316	7.255087521947824e-36	7	C11orf58
7.287910155238801e-40	0.3539503459695411	0.495	0.242	1.1428171914429964e-35	7	TERF2IP
9.967125478724974e-40	0.44010448222092413	0.606	0.365	1.562944946318863e-35	7	COX6A1
3.380849576440703e-39	0.5631782290345256	0.585	0.358	5.301510220816666e-35	7	RPS27L
4.1230039425682836e-39	0.4209106367305432	0.503	0.257	6.465282482341325e-35	7	CLDND1
6.539700159567016e-39	0.33437560143034106	0.351	0.145	1.0254903820217037e-34	7	HIF1A
9.32768882638036e-39	0.2702238798399117	0.304	0.114	1.4626748848647043e-34	7	ERVK3-1
1.25299219944903e-38	0.4008003613380407	0.503	0.266	1.9648170679560236e-34	7	EIF4A1
4.933252649553358e-38	0.42846498230594304	0.571	0.326	7.73583347976462e-34	7	SEC61B
7.126793151723613e-38	0.3786265871963334	0.493	0.251	1.1175524341217797e-33	7	ZC3H15
9.325262295783875e-38	0.38566373904068463	0.526	0.282	1.4622943806018695e-33	7	ISCU
1.213149252217134e-37	0.5116145415564797	0.877	0.748	1.9023393424016875e-33	7	DDX5
1.401125031557092e-37	0.4091302274959256	0.396	0.185	2.197104161984676e-33	7	MITD1
1.7928521806232032e-37	0.29766076761590005	0.335	0.137	2.8113715044352448e-33	7	CYCS
2.012805682050978e-37	0.423593426025092	0.55	0.312	3.156280590024139e-33	7	UBE2D3
2.162778424636972e-37	0.3712759332867799	0.47	0.236	3.391452847673236e-33	7	TOP1
1.2940868310283079e-36	0.32531627068394287	0.339	0.143	2.0292575597354895e-32	7	RHOH
2.6976670207227463e-36	0.4800367551925827	0.733	0.529	4.2302116551953384e-32	7	DDX24
3.397431969325635e-36	0.3512766090828048	0.487	0.251	5.327513071099528e-32	7	BRD2
3.849659983437852e-36	0.43113420869509866	0.569	0.326	6.036651820028896e-32	7	NR3C1
5.6731482758956654e-36	0.4631411772351437	0.634	0.402	8.896063811431992e-32	7	SNHG5
7.03317468716879e-36	1.1103002649412914	0.511	0.313	1.1028721226949379e-31	7	HIST1H4C
1.3651791987696826e-35	0.38377349511107106	0.559	0.317	2.1407375015907393e-31	7	POMP
2.0049648016879933e-35	0.33955762985232485	0.411	0.193	3.1439853055269422e-31	7	CEBPZ
2.6035725985071555e-35	0.33959125152338265	0.427	0.207	4.08266219171907e-31	7	GABARAPL1
4.125789723045618e-35	0.6693257133762438	0.639	0.441	6.469650864707833e-31	7	TNFAIP3
6.537916468704131e-35	0.3110132548352675	0.425	0.205	1.0252106814574948e-30	7	SNRPB
1.095594680336112e-34	0.3629834657617632	0.446	0.227	1.7180020182350573e-30	7	CYTIP
1.2303393778808172e-34	0.4164080793152644	0.532	0.299	1.9292951784549094e-30	7	FAM133B
1.3464197940662883e-34	0.4086727123826738	0.612	0.375	2.1113208790753467e-30	7	HMGN1
2.4622483879744954e-34	0.308283243815462	0.4	0.188	3.8610516971828064e-30	7	GADD45GIP1
3.294042729124831e-34	0.4039272581159522	0.575	0.339	5.165388403540647e-30	7	IK
5.2696781515854355e-34	0.3466968222429802	0.511	0.276	8.263382309501122e-30	7	SAP18
7.04879019182157e-34	0.624325575243938	0.351	0.161	1.1053207899795403e-29	7	HSPD1
1.70932613888994e-33	0.2765374641793257	0.298	0.121	2.6803943183933147e-29	7	CHIC2
3.3158961821586836e-33	0.3593071223344333	0.402	0.197	5.199656803243032e-29	7	NFE2L2
3.594530678073027e-33	0.5775062469673063	0.517	0.311	5.636583556286314e-29	7	SNHG8
5.014480979190813e-33	0.30590196590230406	0.39	0.183	7.863207623469115e-29	7	SNRPE
5.648467843008069e-33	0.2645892919256842	0.265	0.101	8.857362424620953e-29	7	NKAP
8.53975203366958e-33	0.34899828430469126	0.324	0.142	1.3391185163997268e-28	7	FOSL2
1.0700479571610117e-32	0.34673458570247856	0.316	0.136	1.6779422016241825e-28	7	SATB1
1.3304127925533205e-32	0.38613135284550704	0.585	0.355	2.086220300002862e-28	7	PTGES3
2.8372663793439073e-32	0.4276258971302639	0.425	0.219	4.449117409449181e-28	7	METRNL
4.2867062366261697e-32	0.35365802818710296	0.347	0.159	6.721984049653497e-28	7	JOSD1
6.265459212454228e-32	0.2746739965129442	0.341	0.149	9.824866591049474e-28	7	RPA3
9.763438211710737e-32	0.28480675552272117	0.333	0.145	1.5310047459783607e-27	7	RAB21
9.900441683416553e-32	0.2991511860769381	0.269	0.107	1.5524882603765497e-27	7	PSMD13
1.2330049690077434e-31	0.46423780031314626	0.398	0.201	1.9334750919010425e-27	7	GPR65
2.202482657136672e-31	0.3092711461500414	0.417	0.208	3.4537130546560156e-27	7	VAPA
7.684950065018017e-31	0.42177729665756947	0.797	0.627	1.2050770196954752e-26	7	HINT1
1.0039657553934007e-30	0.36454414720523187	0.349	0.166	1.5743187010323916e-26	7	SFPQ
1.0055870334929613e-30	0.4158885297033432	0.684	0.491	1.5768610272203126e-26	7	ATP5MD
1.0219534761615212e-30	0.2583910382286658	0.302	0.127	1.6025252459688812e-26	7	CCT8
1.5333042424600163e-30	0.3717879555826963	0.565	0.338	2.4043743826015516e-26	7	HNRNPDL
1.8152232182316423e-30	0.29689911332835195	0.294	0.125	2.8464515285090383e-26	7	HIST2H2AC
3.4303481877315075e-30	0.45409178181805643	0.614	0.414	5.379128993181777e-26	7	SEC61G
4.256047613867488e-30	0.2754271605962111	0.337	0.152	6.673908263305607e-26	7	SMNDC1
4.271418801143871e-30	0.276966015807437	0.388	0.188	6.698011822073704e-26	7	DYNLT1
4.420669789742592e-30	0.48781361411565616	0.828	0.678	6.932052297295358e-26	7	SNHG6
5.755217893181448e-30	0.38232948442317527	0.339	0.16	9.024757178297828e-26	7	BHLHE40
1.739607298380549e-29	0.35021122439185487	0.472	0.262	2.727878204590539e-25	7	EIF4G2
2.205814544973546e-29	0.26005951667411703	0.314	0.138	3.4589377879730175e-25	7	CMC2
2.714016450928576e-29	0.31107611203432145	0.439	0.234	4.2558491967011e-25	7	MRPL20
2.8645191309917766e-29	0.28265772423119556	0.341	0.158	4.491852449308205e-25	7	NDUFAB1
6.216592984945104e-29	0.26709639548240305	0.316	0.14	9.748239459692418e-25	7	ITGAE
7.365878070086596e-29	0.2985721449229996	0.439	0.23	1.155043340170279e-24	7	SLTM
1.0637589742122372e-28	0.31949743549717063	0.458	0.251	1.668080447462209e-24	7	RAN
1.117797630459014e-28	0.3141690863910679	0.415	0.216	1.75281846432278e-24	7	SRP19
1.8857839638405961e-28	0.4014565203690157	0.487	0.291	2.9570978336984387e-24	7	EVI2A
1.8944397638479815e-28	0.3744982562148456	0.495	0.289	2.9706709936900196e-24	7	ELF1
2.1164768508443665e-28	0.25239457976685287	0.329	0.15	3.318847349809051e-24	7	RAB5IF
3.1191736648189475e-28	0.276500110630871	0.339	0.159	4.891176223802592e-24	7	SARNP
6.205790683141171e-28	0.3402541961196691	0.669	0.452	9.73130037023367e-24	7	COX7A2
7.581697544217197e-28	0.2572181551207252	0.29	0.124	1.1888859919086987e-23	7	CCDC174
8.735799005353992e-28	0.3553005275165254	0.571	0.358	1.3698606420295595e-23	7	SEC62
9.535192896775315e-28	0.36290366062269547	0.507	0.306	1.4952135981433372e-23	7	HMGN2
1.2064603277854823e-27	0.2591202968861542	0.302	0.134	1.8918504400004147e-23	7	RANBP2
2.8479181908279805e-27	0.32392182254483154	0.39	0.203	4.465820515037356e-23	7	TRA2A
3.962455741435766e-27	0.26293235755183075	0.472	0.257	6.213526848145424e-23	7	ERH
4.176647689225404e-27	0.3976387701949863	0.571	0.376	6.549401241474356e-23	7	KMT2E
5.95983596036697e-27	0.38630150584856837	0.407	0.219	9.345618769451446e-23	7	SKIL
6.61283919306911e-27	0.3482569048684182	0.489	0.282	1.0369593138651672e-22	7	EIF5B
6.937522543162423e-27	0.31570920295574245	0.561	0.346	1.0878729099932996e-22	7	TRMT112
7.582399778780187e-27	0.30155771449972263	0.407	0.215	1.188996109310521e-22	7	NASP
8.349736301985116e-27	0.4832796494624574	0.789	0.638	1.3093221495142861e-22	7	CXCR4
1.1915751918972603e-26	0.25228658881893873	0.339	0.16	1.8685090584140938e-22	7	BDP1
1.494976585589643e-26	0.36162712668141694	0.667	0.472	2.3442727838631193e-22	7	CHCHD2
2.3472006628751376e-26	0.2824990267658412	0.378	0.193	3.6806453594545033e-22	7	SNHG32
2.5558953770548797e-26	0.34067748308642115	0.374	0.194	4.007899540759757e-22	7	SYTL3
2.8891643744802606e-26	0.33854356558394394	0.283	0.128	4.530498655622497e-22	7	JUNB
3.0747133915486615e-26	0.29339163332768864	0.417	0.223	4.821458069287456e-22	7	METAP2
3.408833642848968e-26	0.2767635965571753	0.339	0.164	5.345392035351467e-22	7	GSPT1
3.5475614705532004e-26	0.31136255307794086	0.359	0.182	5.562931141974473e-22	7	CCNL1
3.899636188788832e-26	0.2775187115733938	0.345	0.17	6.1150195076397675e-22	7	MRPL52
5.764104265835677e-26	0.724992022022055	0.604	0.448	9.038691899256925e-22	7	PIK3R1
6.327273851777606e-26	0.4032596185127548	0.758	0.602	9.921798126972464e-22	7	PPIA
9.654886157778279e-26	0.29345780819938394	0.331	0.161	1.513982698401212e-21	7	SYAP1
1.9774439207242625e-25	0.3275902221700714	0.398	0.213	3.100829812087716e-21	7	SMAP2
2.089819431665758e-25	0.26898874536067585	0.353	0.177	3.277045850795075e-21	7	PCNP
2.424466543719714e-25	0.2625555513706487	0.363	0.183	3.801805987206884e-21	7	PRPF40A
4.295884421087399e-25	0.32678362357166807	0.435	0.245	6.73637636070715e-21	7	CIR1
6.111770740049308e-25	0.26955745277811627	0.339	0.168	9.58386769747132e-21	7	AIMP1
1.6708972063663446e-24	0.356432205517061	0.517	0.327	2.620133909303065e-20	7	TAX1BP1
1.9592232730118593e-24	0.3678069337006185	0.517	0.328	3.0722580144098966e-20	7	GPX4
2.1360158708387936e-24	0.3379052470644963	0.524	0.329	3.3494864870623124e-20	7	H2AFZ
4.711732886697319e-24	0.26220762277276505	0.366	0.189	7.388468339630066e-20	7	SNW1
9.635825214021847e-24	0.26401929517114714	0.357	0.183	1.5109937518107658e-19	7	POLR2I
1.1091696565297842e-23	0.3066730505488248	0.509	0.317	1.7392889384043545e-19	7	NDUFB4
1.3854176877816154e-23	0.2969334026596744	0.458	0.272	2.172473476210351e-19	7	NDUFB8
1.950452345618278e-23	0.25799331805204223	0.439	0.247	3.058504323164022e-19	7	SF3B5
2.7921630511919447e-23	0.3575925101867685	0.441	0.263	4.378390880574088e-19	7	GPBP1
2.918317090109656e-23	0.4736799639700091	0.696	0.553	4.576213029000952e-19	7	EMP3
3.5243440300160827e-23	0.3331804514243697	0.563	0.372	5.526523873468219e-19	7	SERBP1
4.3721426480929713e-23	0.2882133854621294	0.279	0.131	6.855956886474589e-19	7	CCNH
5.1592031401396016e-23	0.2794007503044072	0.361	0.194	8.090146444052909e-19	7	SSB
7.904537401547855e-23	0.2779884720551194	0.478	0.286	1.2395105099367191e-18	7	TOMM6
1.0685918803204212e-22	0.2891057534383248	0.99	0.984	1.6756589275304525e-18	7	HLA-B
2.0779931429226725e-22	0.35011205609648227	0.454	0.271	3.2585010474170427e-18	7	EZR
2.1713020241586795e-22	0.37892038552783847	0.68	0.502	3.4048187040832254e-18	7	NCL
2.3624150275801137e-22	0.3795204677294376	0.458	0.289	3.704503004748376e-18	7	DNAJB6
2.782482208628334e-22	0.36405503126958716	0.604	0.426	4.3632103513500904e-18	7	HNRNPH1
6.406149282038449e-22	0.28016377872891	0.306	0.15	1.0045482689164492e-17	7	ARID5B
6.856476158986495e-22	0.31373847309850644	0.528	0.338	1.0751640264906724e-17	7	GNG5
7.9747909623090845e-22	0.3440502241905735	0.474	0.296	1.2505269707996876e-17	7	AKAP9
9.935842958369092e-22	0.4787588412064455	0.279	0.138	1.5580395343018574e-17	7	ARRDC3
1.1800815450573967e-21	0.25588784649953455	0.228	0.099	1.8504858708045036e-17	7	ATP1B3
2.0479052727467154e-21	0.32537028340953744	0.587	0.405	3.2113202581941246e-17	7	PAIP2
2.1262549060721425e-21	0.5054276391080327	0.439	0.276	3.334180318211727e-17	7	DUSP2
2.227367065072564e-21	0.27196854725490066	0.429	0.251	3.4927342947402874e-17	7	PAPOLA
2.5338060643048865e-21	0.25233450182686473	0.483	0.291	3.9732612894364926e-17	7	TMEM50A
2.681183818281531e-21	0.2511470207572282	0.515	0.319	4.2043643454472686e-17	7	ATP6V0E1
4.125416081214766e-21	0.5721742755717751	0.665	0.498	6.469064956952874e-17	7	HSP90AA1
4.239926935542047e-21	0.3614154610361753	0.505	0.335	6.648629427623483e-17	7	RUNX3
5.286064622138738e-21	0.3403432926175135	0.559	0.381	8.289077933975755e-17	7	NDUFS5
8.024002111160544e-21	0.2674777358818116	0.415	0.238	1.258243771051085e-16	7	BCLAF1
1.1295084047482039e-20	0.5179358343099594	0.509	0.346	1.7711821294856584e-16	7	HSP90B1
2.4740005347847274e-20	0.25736724647278447	0.386	0.22	3.879480238595931e-16	7	ENY2
2.529830480619374e-20	0.3330614816744173	0.517	0.345	3.96702717665924e-16	7	SOD1
2.9060952346761283e-20	0.26420562463606473	0.407	0.236	4.557047937495637e-16	7	SNRPB2
3.2290967402255294e-20	0.32438366943326447	0.248	0.119	5.063546598347653e-16	7	TUBA4A
4.628286571057234e-20	0.26261345820900095	0.441	0.264	7.257616172074848e-16	7	H2AFV
9.111062944849796e-20	0.3307234640297909	0.507	0.341	1.4287057803818965e-15	7	ANAPC16
1.3818004767801616e-19	0.30256274483477164	0.729	0.574	2.1668013276389714e-15	7	UBL5
1.5355543236445514e-19	0.2765487694150063	0.474	0.296	2.407902734907021e-15	7	CREBRF
4.471676417299807e-19	0.25970147761817125	0.427	0.255	7.012035789967827e-15	7	RWDD1
8.4746293096988955e-19	0.2629585683682211	0.491	0.316	1.3289066220538838e-14	7	PA2G4
1.0923763450325717e-18	0.26898214206890886	0.454	0.285	1.7129553466455757e-14	7	NOP10
1.1141911066526915e-18	0.2903962529853273	0.503	0.327	1.7471630743420854e-14	7	PRPF38B
1.4114023036860201e-18	0.27890020569593077	0.534	0.36	2.213219952410048e-14	7	MORF4L1
1.7157955594521283e-18	0.26840815254843314	0.382	0.224	2.6905390167768824e-14	7	RSF1
2.9922202216973862e-18	0.39075458884282877	0.774	0.684	4.692100529643671e-14	7	OAZ1
3.0091420004435578e-18	0.2946237613673702	0.376	0.222	4.718635570895543e-14	7	CHD2
3.751266560580192e-18	0.31094511506137	0.554	0.386	5.8823610936458e-14	7	KTN1
3.9089810205772116e-18	0.2908542301522127	0.6	0.443	6.129673138367125e-14	7	UQCR10
4.213512505728409e-18	0.30985357287813153	0.509	0.348	6.607208960232718e-14	7	EIF4A2
6.414432388852116e-18	0.3382095749696147	0.534	0.365	1.0058471428959003e-13	7	GCC2
1.1983779104303098e-17	0.36721753309913974	0.466	0.316	1.8791764013457689e-13	7	JUND
5.291214304039981e-17	0.5342490509836856	0.515	0.383	8.297153150165094e-13	7	IRF1
6.171145026569055e-17	0.2642776687628323	0.54	0.376	9.676972516162936e-13	7	ATP6V1G1
1.2351601970331628e-16	0.2535619452782373	0.386	0.236	1.9368547049677027e-12	7	SH3GLB1
1.4568102222948576e-16	0.26569238660236666	0.415	0.261	2.2844241095805662e-12	7	MTDH
2.2391152669785004e-16	0.25695839187972	0.509	0.349	3.5111566501489865e-12	7	TMBIM6
2.275423181742204e-16	0.3146335236508504	0.55	0.388	3.5680910912899503e-12	7	UBB
2.822372025292209e-16	0.25874797154374585	0.729	0.573	4.4257615728607134e-12	7	YWHAZ
8.848425430046919e-16	0.5693282947542467	0.117	0.043	1.3875215916856575e-11	7	XCL1
2.1548311413860694e-15	0.3027765033398101	0.61	0.47	3.378990712807495e-11	7	CDC42
2.3220017768839477e-15	0.2733541474339396	0.645	0.501	3.6411309863317186e-11	7	SUMO2
2.3800007937245743e-15	0.33853596864790625	0.657	0.522	3.732079244639505e-11	7	SNHG29
2.433230610253825e-15	0.37632132449157996	0.577	0.452	3.8155489199390227e-11	7	FAM107B
3.88409167083741e-15	0.26912285713364514	0.277	0.155	6.090644149040143e-11	7	ABLIM1
4.019100303489436e-15	0.2854439757067845	0.614	0.476	6.302351185901783e-11	7	ELOB
6.691517587473443e-15	0.2770617368858801	0.569	0.421	1.0492968728917106e-10	7	YBX1
9.329159191035818e-15	0.2681989628716783	0.955	0.94	1.4629054527463267e-10	7	HLA-A
9.63645039849094e-15	0.25311722002596526	0.38	0.241	1.5110917869873643e-10	7	YTHDC1
1.2642504124768526e-14	0.25147589915577445	0.439	0.293	1.9824710718049526e-10	7	PNN
1.2797424142992368e-14	0.279647772676739	0.737	0.606	2.0067640798626334e-10	7	RPS17
1.6303121642248307e-14	0.259685850928676	0.253	0.137	2.556492504720957e-10	7	HSPA5
2.0189665106747428e-14	0.28251377953792767	0.671	0.524	3.165941385389064e-10	7	MBNL1
2.5037284809225687e-14	0.26556996975799696	0.565	0.418	3.92609663093468e-10	7	TMEM258
1.4199572478765817e-12	0.3099438519166524	0.499	0.371	2.2266349603952677e-8	7	LEPROTL1
1.7578321148794343e-12	0.25475770255252606	0.879	0.821	2.756456539342441e-8	7	RPL36AL
1.8780176471092788e-12	0.30325022267135104	0.608	0.494	2.94491947243206e-8	7	FYN
3.479552603452768e-12	0.25739732635566237	0.809	0.712	5.4562864374742854e-8	7	SEPTIN7
3.804295988634063e-12	0.3298456756706513	0.38	0.258	5.965516539777075e-8	7	IER2
1.0234128873933836e-11	0.2720095585218143	0.961	0.956	1.604813748721565e-7	7	MT-ND2
8.169944794295443e-10	0.2657863334055288	0.778	0.699	1.2811290431934683e-5	7	CALM1
1.297886058840957e-9	0.26619399077784994	0.402	0.294	2.0352151288685048e-5	7	SMCHD1
3.3789172057159414e-9	0.2664522642336681	0.507	0.402	5.2984800702831674e-5	7	RNF19A
6.183219851020258e-9	0.4234642218081025	0.15	0.081	9.695907048384867e-5	7	XCL2
5.828036669811444e-8	0.27550562756300667	0.45	0.359	9.138944301931325e-4	7	HLA-F
1.8570347383420114e-7	0.3181439446028952	0.544	0.462	0.0029120161731941083	7	TXNIP
2.2000187533885803e-7	0.7724393451305578	0.828	0.839	0.0034498494071886327	7	FTH1
1.0771343015026178e-6	0.2549980077622942	0.682	0.628	0.016890542981862548	7	COX4I1
0	1.3724688851765021	0.799	0.059	0	8	TRDC
0	0.2536967700739572	0.179	0.003	0	8	TRDV2
1.7005836609426197e-148	0.6541580390688373	0.531	0.126	2.666685238724122e-144	8	TRGC1
3.5610394182692715e-83	0.25395295706867416	0.179	0.026	5.584065911788044e-79	8	TRGV9
2.8365126507993715e-81	0.3597797439487572	0.29	0.062	4.447935487718494e-77	8	RPS4Y1
2.2015001581410677e-42	0.3293670926104299	0.382	0.147	3.452172397981008e-38	8	TYROBP
1.1893053017355225e-32	0.2950449755835196	0.657	0.354	1.8649496436514729e-28	8	KLRB1
1.0081179992701605e-22	0.4071453434849024	0.764	0.571	1.5808298346555386e-18	8	S100A4
1.6118966694237546e-22	0.2567038132365056	0.993	0.984	2.5276151673233895e-18	8	HLA-B
2.6354965220597795e-21	0.3076512862373517	0.655	0.428	4.13272209624194e-17	8	TRBC1
3.9056741503256244e-20	0.3278493440094118	0.585	0.395	6.124487635125612e-16	8	RORA
3.062886729150726e-18	0.31606239484599175	0.712	0.522	4.802912679981253e-14	8	KLRD1
7.933059884403575e-17	0.2605995497023793	0.452	0.284	1.2439831204733245e-12	8	SPOCK2
1.1773670276948682e-15	0.2842156811889638	0.786	0.595	1.846229236128323e-11	8	IL7R
1.7944381973019225e-14	0.3113802088085815	0.69	0.551	2.8138585371891446e-10	8	CD3G
2.721325576785956e-14	0.2882644163710384	0.961	0.843	4.2673106369580575e-10	8	CCL5
3.7754213883960204e-14	0.30375004675025374	0.592	0.443	5.9202382791438e-10	8	TNFAIP3
5.58435172689649e-12	0.2900413590207973	0.699	0.586	8.756821942946386e-8	8	CD3D
1.2191298508736973e-11	0.2600415942199106	0.76	0.639	1.9117175191550448e-7	8	CXCR4
0	2.0018585657860006	0.99	0.101	0	9	KLRC2
0	1.0860718619711671	0.799	0.087	0	9	KLRC3
1.4349623655521084e-240	2.4907399675031257	1	0.515	2.250164485422261e-236	9	GNLY
3.961140354468448e-217	0.8644418029678435	0.719	0.141	6.211464189841973e-213	9	TYROBP
1.6143857192606414e-104	0.4303149143836673	0.427	0.093	2.531518246372612e-100	9	IKZF2
8.588744126674363e-97	1.007236375226325	0.964	0.844	1.3468009665038068e-92	9	CCL5
1.3010344323071892e-93	0.9720940119750718	0.964	0.7	2.0401520933009032e-89	9	NKG7
1.525918587253151e-75	0.9553621592166657	0.948	0.815	2.392792936671666e-71	9	RPS26
4.994184917221292e-60	0.473112043984521	0.549	0.212	7.831381368694708e-56	9	HOPX
9.5309702915202e-59	0.3646578449321222	0.339	0.094	1.4945514514132826e-54	9	LPAR6
1.1835180033726901e-54	0.6322252425223625	0.758	0.434	1.8558745810887153e-50	9	ITGB1
3.894077358268198e-54	0.5678436294279416	0.701	0.338	6.106302705500361e-50	9	GZMB
1.8735635877812542e-52	0.5462122648176218	0.609	0.291	2.937935061999785e-48	9	TRG-AS1
4.90631402044794e-51	0.5410175506922476	0.68	0.334	7.693591015464414e-47	9	GZMH
6.38669549407659e-50	0.46200707408770353	0.516	0.214	1.0014977204261502e-45	9	KLRC4
1.4314897188689659e-43	0.7473517558306382	0.883	0.765	2.2447190281584254e-39	9	GAPDH
1.0986418779135686e-37	0.5029925673433505	0.677	0.39	1.7227803287562667e-33	9	IFITM2
1.4146718047727912e-36	0.3062048438571111	0.398	0.159	2.218346857064214e-32	9	BHLHE40
2.6760089595495187e-35	0.39747426631617633	0.557	0.287	4.1962496494696e-31	9	CD63
8.113984432018302e-35	0.3141687934477414	0.333	0.125	1.2723538987847899e-30	9	LIME1
1.0611328834397231e-33	0.4499205840899194	0.789	0.521	1.6639624745218298e-29	9	KLRD1
2.6771224114901702e-33	0.47374777307301064	0.893	0.685	4.1979956534577357e-29	9	CST7
1.4526994626330775e-32	0.46119450734285417	0.503	0.25	2.277978027354929e-28	9	LGALS1
8.936577453263468e-31	0.4010067926995782	0.51	0.264	1.4013447104462443e-26	9	TRGC2
4.6542300170794806e-30	0.6537859437182258	0.698	0.501	7.298298089782334e-26	9	ENO1
5.9619588258149135e-30	0.27012330900568926	0.318	0.124	9.348947634760365e-26	9	CEP78
1.9847600968610955e-29	0.3441510551529036	0.445	0.214	3.1123023078878837e-25	9	P4HA1
2.775760522508182e-29	0.37626117622812755	0.534	0.282	4.35267007534508e-25	9	EFHD2
4.3899320531883533e-29	0.45212070793603876	0.885	0.732	6.883852452604657e-25	9	CD52
7.474418886521647e-28	0.4612586679445265	0.836	0.669	1.1720636255954594e-23	9	S100A10
1.0719233064550198e-27	0.36083991299954504	0.495	0.26	1.6808829368521164e-23	9	DSTN
2.2157654340268788e-27	0.4252358277068321	0.521	0.282	3.4745417770975486e-23	9	FGFBP2
2.0657402958090445e-26	0.3437385202024341	0.292	0.116	3.2392873578581628e-22	9	LINC02446
7.821777247619041e-26	0.2717747097140071	0.38	0.174	1.226532890199142e-21	9	PRDM1
1.369572821454833e-25	0.29324765468179737	0.344	0.153	2.147627141323324e-21	9	HIST1H1E
3.770444988199274e-25	0.25732034169314844	1	0.999	5.9124347859952815e-21	9	TMSB4X
7.66791311734557e-25	0.43702674739076763	0.794	0.571	1.2024054559309588e-20	9	S100A4
7.939108557474529e-24	0.39243278600480935	0.742	0.541	1.2449316128975808e-19	9	KLRK1
2.2066379961871045e-23	0.35436922525530246	0.531	0.315	3.4602290418209986e-19	9	AHNAK
3.268814780274959e-22	0.3055691180844888	0.479	0.265	5.1258284569491634e-18	9	PRF1
5.848373224859273e-21	0.36566545860270483	0.883	0.745	9.170834053901826e-17	9	MIF
7.724977640561976e-21	0.35404068100641395	0.555	0.336	1.2113537438165234e-16	9	GZMA
2.834062606644484e-20	0.28467597121817695	0.456	0.257	4.444093573479215e-16	9	TC2N
2.7544406023663775e-19	0.3918923283899056	0.773	0.62	4.3192383085707164e-15	9	MT-ND4L
7.467142675957275e-19	0.3376054948706595	0.625	0.427	1.1709226430168603e-14	9	TPI1
8.040967629942977e-19	0.3184396861383318	0.464	0.272	1.2609041340513583e-14	9	KLF2
5.0936002461825124e-18	0.36260817031642	0.612	0.429	7.987274546038798e-14	9	CAST
6.432582579806205e-18	0.25325039124458626	0.435	0.245	1.008693274339411e-13	9	SYNE1
7.296291582844692e-18	0.2753749199024593	0.536	0.335	1.1441314831058762e-13	9	PTPN22
9.414667484644783e-18	0.3227171383608064	0.674	0.489	1.4763140082671484e-13	9	HCST
1.0058337546205117e-17	0.2565019266630775	0.992	0.985	1.5772479106204244e-13	9	RPS24
1.910424766956625e-17	0.2914615596441521	0.523	0.335	2.995737077064684e-13	9	CLIC1
2.249357164985689e-17	0.31233224888866173	0.708	0.521	3.527216970414059e-13	9	CRIP1
4.2266456425146705e-17	0.30117558661542865	0.643	0.429	6.627803032027255e-13	9	TRBC1
1.0519268346797934e-16	0.3108517097466844	0.594	0.415	1.6495264694613841e-12	9	ARL4C
1.2128090167054075e-15	0.2601544743802685	0.331	0.179	1.9018058190957494e-11	9	MXI1
2.48067629458578e-15	0.2504033677217834	0.497	0.317	3.889948497539962e-11	9	EVL
1.0992273294957732e-14	0.2618406535028648	0.924	0.872	1.723698375382322e-10	9	HLA-C
1.4187161802474084e-14	0.2714675269962957	0.586	0.407	2.2246888422459612e-10	9	SAMD3
1.8784818846905682e-14	0.31876204680182707	0.771	0.648	2.94564744338328e-10	9	PNRC1
3.8217873916931645e-14	0.25296267906919345	0.984	0.939	5.992944808914051e-10	9	PTPRC
4.59335313658526e-14	0.31720208254829163	0.568	0.418	7.202837053479346e-10	9	CD99
1.2695316204925413e-13	0.2943456849491647	0.56	0.391	1.990752534094354e-9	9	ZEB2
8.500619057408184e-13	0.40940269916439886	0.846	0.803	1.3329820743921773e-8	9	IL32
6.865125969330643e-12	0.2838283264768324	0.526	0.391	1.0765204032507382e-7	9	EVI2B
4.21156293759646e-11	0.253716552458495	0.531	0.386	6.604151842445009e-7	9	PYHIN1
9.581550115190825e-11	0.2543402774497078	0.591	0.446	1.5024828735630732e-6	9	MBP
1.8889097238361632e-9	0.2632414976750892	0.531	0.402	2.9619993379474875e-5	9	ZNF292
0	0.5653690591910179	0.379	0.015	0	10	RTKN2
0	0.263770326358962	0.167	0.001	0	10	MME
8.03491650088283e-211	0.5807347484060608	0.442	0.048	1.2599552565034366e-206	10	LEF1
1.996608936779753e-172	0.4102286119034631	0.237	0.016	3.130882473764331e-168	10	ID3
8.615502485958966e-131	0.8372431074030637	0.546	0.11	1.3509969448232255e-126	10	KLRC2
3.9371710010167994e-107	1.4588456068257263	0.956	0.654	6.173877846694444e-103	10	PABPC1
2.3444455829691686e-105	1.0448232835918625	0.653	0.196	3.676325118653953e-101	10	LTB
5.154052108084625e-97	0.3255641239584863	0.227	0.027	8.0820691106875e-93	10	FXYD2
1.612610544381116e-88	0.5048847215722004	0.426	0.094	2.528734594644028e-84	10	IKZF2
1.9294953428331558e-72	0.6536104138024184	0.356	0.081	3.0256416470966717e-68	10	SMC4
3.315227829817493e-72	0.47093643780179856	0.397	0.095	5.198608759936811e-68	10	KLRC3
1.3619683326094314e-63	0.3901095738493022	0.372	0.093	2.1357025423648494e-59	10	CD27
9.564173604870292e-63	0.520776240593364	0.568	0.2	1.4997580629797106e-58	10	TCF7
1.4071372408573981e-55	0.51334996959651	1	0.999	2.206531907388486e-51	10	TPT1
1.8454769501405167e-53	0.3664370389668762	0.338	0.089	2.893892405515344e-49	10	MAP3K1
7.723025506004427e-45	0.5858828570774123	0.599	0.276	1.211047629596554e-40	10	CD7
9.472323917396509e-39	0.36998746828279044	0.385	0.135	1.4853551134869466e-34	10	NUCB2
1.4510645112612542e-35	0.3827259691738808	0.476	0.198	2.275414260108773e-31	10	GPR171
5.756325681926198e-35	0.4504040656203956	0.984	0.971	9.02649430182847e-31	10	RPS13
1.9906872926059127e-32	0.4827021199977535	0.981	0.906	3.121596743535332e-28	10	RPL22
1.2669978210347479e-28	0.35917173589164975	1	0.994	1.9867792831645882e-24	10	RPL28
9.14495469551601e-28	0.39710393984467096	1	0.985	1.4340203458038654e-23	10	RPS24
4.371490592876114e-24	0.3077545259148997	1	0.995	6.854934398689035e-20	10	RPS28
4.927487244293456e-24	0.3323525767548343	1	0.981	7.726792747776568e-20	10	RPL18A
1.0023511555362078e-22	0.4012838038245019	0.937	0.847	1.5717868469963275e-18	10	RPS5
3.480075828693183e-22	0.2635942859445408	0.287	0.115	5.45710690697378e-18	10	BIRC2
2.4670034731543104e-21	0.30347279192200516	0.353	0.162	3.868508146253274e-17	10	PITPNC1
3.042820552341127e-21	0.3072190697652837	0.994	0.994	4.7714469081261213e-17	10	RPL21
5.4202567954548666e-21	0.304477424199495	1	0.983	8.499504680952777e-17	10	RPL19
1.3379984574743799e-20	0.2624345889994353	1	0.996	2.098115381165575e-16	10	RPL32
1.8298041754883374e-20	0.3634449891858562	0.975	0.885	2.869315927583262e-16	10	RPS9
2.7205604299726415e-20	0.26009519217351745	0.379	0.179	4.266110810240099e-16	10	TMEM123
5.980852082397314e-20	0.32394547020751485	0.997	0.97	9.378574150407229e-16	10	RPS6
3.509501028934972e-19	0.3639304569123441	0.505	0.288	5.503248563472929e-15	10	IFITM1
3.5867524869040694e-19	0.25112416984129204	1	0.997	5.624386574714271e-15	10	RPL30
4.1758917573087936e-19	0.2934906426659354	0.997	0.989	6.548215864635919e-15	10	RPS23
6.220360754665973e-18	0.27297574669275404	1	0.996	9.754147699391712e-14	10	RPL13
4.940336067524897e-17	0.2871429341237491	0.401	0.215	7.746940987485791e-13	10	SMAP2
1.631059059463798e-16	0.40891698951730104	0.82	0.665	2.557663711145182e-12	10	ACTB
2.777113111228962e-16	0.3975523921064995	0.738	0.59	4.354791069718136e-12	10	PPP2R5C
3.643653898856016e-16	0.2742997484749887	0.997	0.966	5.7136136787961185e-12	10	RPL6
5.543479979231902e-16	0.3744762731870901	0.584	0.392	8.692730955433547e-12	10	IFITM2
6.145769516884652e-16	0.2730412732249792	1	0.991	9.637181179426824e-12	10	EEF1A1
8.005146669961378e-16	0.30957264113922256	0.451	0.262	1.2552870493166437e-11	10	RGS10
2.3122000900313154e-15	0.26402194034790316	1	0.995	3.625760961178106e-11	10	RPL10
9.890251285924864e-15	0.27802292266634915	0.454	0.269	1.550890304145878e-10	10	GYPC
2.4798942123041084e-14	0.3192910870371578	0.486	0.314	3.8887221143140725e-10	10	RIPOR2
6.132749877938875e-14	0.25671669426069277	0.382	0.213	9.61676508359595e-10	10	PDE3B
1.0738973372589686e-13	0.336485644759406	0.757	0.592	1.6839784145557886e-9	10	ETS1
3.761755447130932e-12	0.2501670931248463	0.972	0.941	5.898808716646014e-8	10	RPL29
6.42287116267841e-11	0.3417261112921557	0.508	0.354	1.0071704270196015e-6	10	PGK1
1.4310812507900736e-10	0.2570962935648196	0.413	0.26	2.2440785093639143e-6	10	CLDND1
2.625399016462424e-10	0.5357187176710887	0.817	0.803	4.116888197714727e-6	10	IL32
1.7212565138722952e-9	0.2503884922226103	0.694	0.561	2.699102339403146e-5	10	RPL4
5.957619902914695e-9	0.2560837609272122	0.874	0.787	9.342143769760533e-5	10	RPL23
1.5306273925261975e-7	0.27820396107051293	0.514	0.403	0.0024001768142203304	10	STK17A
1.7010609458655179e-7	0.252320490134919	0.562	0.428	0.0026674336692117185	10	TPI1
4.5892774516487043e-7	0.2610514610570027	0.77	0.67	0.007196445971930333	10	S100A10
